# Supplementary material for: Parental micronutrient deficiency distorts liver DNA methylation and expression of lipid genes associated with a fatty-liver-like phenotype in offspring
Source: Sci Rep. 2018 Feb 14;8:3055. doi: 10.1038/s41598-018-21211-5 (PMC5812986; doi:10.1038/s41598-018-21211-5)
Supplement: Supplementary file 5 — Dataset 1 [file 41598_2018_21211_MOESM5_ESM.xlsx]

## Sheet: Table S1_
Zebrafish Ensembl.Gene.ID	X	Human.Ensembl.Gene.ID	Zebrafish gene name	cluster	RZY.319	RZY.320	RZY.321	RZY.322	RZY.323	RZY.324	RZY.325	RZY.326	log2.fold_change.	test_stat	p_value	q_value
ENSDARG00000012468	110	ENSG00000081760	aacs	9	0.173484	0.0354197	0.307757	0.266236	1.0667	1.1054	21.1525	16.6226	5.70039	5.2458	5e-05	0.00254722
ENSDARG00000051816	417	ENSG00000008311	aass	9	1.84182	2.69094	2.81292	2.76533	2.50697	3.10907	8.58946	6.96677	1.16105	1.80517	0.00045	0.0142998
ENSDARG00000056672	459	ENSG00000197150	abcb8	12	1.42932	1.1489	1.39334	1.57447	2.21466	2.57227	3.9518	3.79233	1.29455	1.83474	0.0003	0.0105518
ENSDARG00000002947	11		abcd3b	12	0.651049	0.208942	0.368029	0.392507	0.314034	1.11206	2.52175	1.92901	1.87801	1.96048	0.00075	0.020662
ENSDARG00000007216	56	ENSG00000164163	abce1	5	9.12356	6.74683	7.43174	9.01608	6.73007	17.0665	21.4392	30.232	1.27013	1.98769	0.00015	0.00623204
ENSDARG00000031795	262	ENSG00000204574	abcf1	5	5.20806	3.14895	2.44263	8.27248	3.37217	13.8721	20.8885	29.2988	1.8835	2.21078	5e-05	0.00254722
ENSDARG00000089705	688	ENSG00000161204	ABCF3	10	1.77777	1.6271	0.651356	2.50084	1.5693	3.2679	5.56174	11.055	1.768	1.98252	0.0001	0.00448881
ENSDARG00000078512	641	ENSG00000278540	acaca	9	2.86465	3.0149	2.28508	4.01686	10.6203	15.4383	149.168	205.247	4.98836	5.27046	5e-05	0.00254722
ENSDARG00000007127	54	ENSG00000120437	acat2	12	2.39737	1.19507	0.880484	4.388	12.8719	3.40558	75.9003	21.513	3.86035	4.14257	5e-05	0.00254722
ENSDARG00000078729	645	ENSG00000129048	ackr4a	11	1.84702	1.20621	1.31726	1.94869	0.767816	13.2757	5.33044	4.15745	1.93134	2.32101	5e-05	0.00254722
ENSDARG00000007294	58	ENSG00000100412	aco2	9	21.441	13.7067	14.5273	22.8688	18.7168	26.3446	48.0546	48.3047	1.05742	1.60612	0.0007	0.0197075
ENSDARG00000040064	350	ENSG00000162836	acp6	9	0.882375	1.07859	1.10395	3.03926	1.72676	3.95196	10.4737	10.2269	2.22414	2.88614	5e-05	0.00254722
ENSDARG00000004094	17	ENSG00000130377	acsbg2	10	0.405828	1.3309	0.327511	1.20696	0.486702	0.530052	2.6568	11.0093	2.18519	2.50742	5e-05	0.00254722
ENSDARG00000045180	402	ENSG00000107796	acta2	4	4.37954	31.8863	7.82415	24.7333	4.83268	7.12561	5.16703	5.3165	-1.4099	-2.01597	5e-05	0.00254722
ENSDARG00000099197	770	ENSG00000159251	actc1b	4	0.0752528	11.2845	0.111666	0.0396976	0.597853	0.0848843	0.039238	0.371613	-3.06274	-2.23851	0.00025	0.00924928
ENSDARG00000070828	586	ENSG00000136518	actl6a	9	1.84203	1.46281	0.850761	1.47761	1.61047	1.96778	5.13063	5.59258	1.41422	1.75617	0.0005	0.0154303
ENSDARG00000062561	537	ENSG00000063761	adck1	9	0.480126	0.414846	0.164409	0.233792	0.641841	0.374934	1.92571	1.60494	1.89449	1.76187	0.0006	0.0175863
ENSDARG00000101130	805	ENSG00000123815	adck4	12	1.26686	0.79315	0.862885	0.964098	1.4437	1.71011	2.90212	2.56393	1.25049	1.64122	0.00095	0.0244411
ENSDARG00000101849	810	ENSG00000006831	adipor2	1	13.4714	12.6066	9.57906	22.9537	25.3323	21.4456	18.2389	43.8835	1.05822	1.64375	0.0018	0.0389686
ENSDARG00000002071	5	ENSG00000035687	adss	6	0.430413	1.61155	0.506889	2.9625	0.427432	0.231191	0.320606	0.708489	-1.46671	-1.57422	0.0024	0.0471119
ENSDARG00000009837	88	ENSG00000006530	agk	12	1.85721	1.28377	0.900958	2.73192	2.87293	2.92079	3.96663	3.82725	1.17814	1.70589	0.00125	0.0297727
ENSDARG00000063187	542	ENSG00000155189	agpat5	10	2.19183	2.09531	1.3148	2.7061	1.92194	2.91949	5.61701	8.33656	1.25039	1.76134	0.00065	0.0187101
ENSDARG00000009336	82	ENSG00000126878	aif1l	6	0.628215	3.95334	0.727819	4.6313	0.315974	0.605601	0.290309	1.29615	-1.85274	-2.0076	5e-05	0.00254722
ENSDARG00000006215	44	ENSG00000227471	akr1b1	9	21.0087	25.6939	23.5514	18.2281	28.534	14.3953	85.3769	70.9815	1.26184	1.89322	0.0001	0.00448881
ENSDARG00000037935	325	ENSG00000161618	aldh16a1	9	9.8618	12.7855	16.3204	6.80678	12.7529	10.275	33.3195	33.5587	1.03841	1.56265	0.001	0.0253215
ENSDARG00000041199	362	ENSG00000182858	alg12	9	3.88165	3.9951	3.43069	2.65209	2.66781	4.38816	18.7852	21.6899	1.78058	2.06532	5e-05	0.00254722
ENSDARG00000044627	394	ENSG00000159063	alg8	9	0.96884	1.4231	0.63895	1.86087	1.45553	1.73734	5.31074	5.66758	1.64431	1.74482	0.00125	0.0297727
ENSDARG00000012840	119	ENSG00000258529	alg9	9	2.15015	1.69451	1.2522	2.61609	0.998745	2.48401	7.08835	9.91567	1.4459	2.03845	0.00015	0.00623204
ENSDARG00000061923	534	ENSG00000114019	amotl2a	3	14.4516	13.8868	16.7973	10.4926	4.38122	10.4875	5.268	4.41839	-1.08	-0.923842	0.00205	0.0425856
ENSDARG00000010862	99	ENSG00000145020	amt	9	9.66257	8.60253	9.83311	14.5577	16.9047	12.2354	22.7783	30.084	1.08765	1.69307	0.0009	0.0237741
ENSDARG00000013856	127	ENSG00000237763	amy2a	8	738.396	139.331	16.4607	86.4976	68.9287	23.7974	35.3737	94.2132	-2.05178	-1.56175	0.0021	0.0432742
ENSDARG00000068369	552	ENSG00000136859	angptl2b	12	4.44127	0.6335	0.12304	3.084	6.30836	0.475824	18.1544	8.88105	2.17832	2.57294	5e-05	0.00254722
ENSDARG00000002632	10	ENSG00000122359	anxa11b	3	7.37567	47.0564	64.8155	7.46586	6.15414	5.3139	7.63068	9.11437	-2.06801	-3.16624	5e-05	0.00254722
ENSDARG00000003216	13	ENSG00000182718	anxa2a	10	4.70124	3.11752	0.784456	9.41209	2.27809	5.6224	9.56891	22.6283	1.2282	1.59908	0.00235	0.0467741
ENSDARG00000044254	387	ENSG00000138772	anxa3b	4	2.71865	16.7358	2.65911	16.8738	0.506512	2.47204	1.89833	6.11673	-1.75126	-1.94057	0.00015	0.00623204
ENSDARG00000016505	156	ENSG00000077420	apbb1ip	6	0.370023	1.24718	0.386254	1.79999	0.204024	0.238064	0.322076	0.195317	-1.75223	-1.73068	0.00245	0.0471561
ENSDARG00000091584	699		APOH	3	2.10098	3.72346	2.77119	1.45312	0.83457	1.02695	1.19292	0.622503	-1.30524	-1.66832	0.00075	0.020662
ENSDARG00000045141	401	ENSG00000103375	aqp8a.1	12	44.7197	35.7376	32.3997	31.4369	48.3717	42.4991	99.3307	84.2481	1.03304	1.59059	0.00145	0.033182
ENSDARG00000045989	414	ENSG00000168374	arf4a	10	3.02921	3.79857	3.07415	4.22913	2.99526	4.43315	7.89738	14.0562	1.11767	1.73052	0.00075	0.020662
ENSDARG00000052690	425	ENSG00000113369	arrdc3a	12	10.9466	3.77213	6.04515	10.8807	2.44356	28.6775	37.263	8.2926	1.34325	1.60343	0.0003	0.0105518
ENSDARG00000079698	660	ENSG00000196372	asb13a.1	7	1.65801	1.76597	2.65445	2.69877	0.932444	0.728031	0.311255	0.511168	-1.58169	-1.6056	0.0017	0.0373709
ENSDARG00000016375	155	ENSG00000070669	asns	12	1.055	1.44079	0.618482	0.716724	0.919292	2.35727	8.17057	6.03641	2.23107	2.9958	5e-05	0.00254722
ENSDARG00000056609	457	ENSG00000138138	atad1b	9	4.63234	3.21505	3.57662	4.56945	3.81484	6.15982	11.4681	10.5264	1.08116	1.60054	0.0007	0.0197075
ENSDARG00000029931	247	ENSG00000105726	atp13a1	9	3.67806	3.3781	4.56111	4.99714	2.78887	6.34733	13.2115	16.0103	1.25517	1.93619	5e-05	0.00254722
ENSDARG00000005122	30	ENSG00000174437	atp2a2b	10	5.86684	4.96136	4.62596	6.6159	3.44774	11.2608	23.4003	37.28	1.79112	2.50706	5e-05	0.00254722
ENSDARG00000074985	620	ENSG00000175756	aurkaip1	9	4.86093	2.90687	3.56204	7.3445	8.52219	7.92025	15.4577	20.0559	1.60295	2.27031	5e-05	0.00254722
ENSDARG00000069282	565		bbc3	10	0.417297	0.278705	0.502068	0.26178	0.560009	0.559759	0.235227	2.32803	1.34358	1.54005	0.00215	0.0438122
ENSDARG00000045568	408	ENSG00000060982	bcat1	10	1.5408	5.83428	4.84122	0.430411	6.57006	1.59148	8.39736	15.7019	1.42493	1.77583	0.00015	0.00623204
ENSDARG00000102514	834	ENSG00000169248	BX323596.2	4	0.246175	8.38772	0.405882	5.45425	0.32596	0.092561	0.599011	1.13462	-2.58808	-2.05693	0.0003	0.0105518
ENSDARG00000068784	555	ENSG00000107738	C13H10orf54	6	2.20593	6.40731	1.60911	7.66382	1.52682	0.904824	1.39419	3.01492	-1.19338	-1.61057	0.00115	0.028175
ENSDARG00000070429	582	ENSG00000133935	C14orf1	2	1.40922	1.30357	4.92024	2.27391	10.2078	3.83369	7.17497	6.63151	1.70336	1.91167	0.0003	0.0105518
ENSDARG00000079796	661	ENSG00000118961	C17H2orf43	10	2.1035	0.894143	0.416948	3.38786	1.57201	2.12961	13.8358	23.0379	2.63263	1.5232	5e-05	0.00254722
ENSDARG00000028521	228	ENSG00000131094	c1ql3b	5	0	0	0	0	0.698646	0.595171	0.794788	0.926431	Positivie Infinite	Not a number	5e-05	0.00254722
ENSDARG00000074790	617	ENSG00000259399	C23H20orf24	10	5.31476	6.76895	5.9614	7.28509	7.02341	7.64714	26.4027	52.4906	1.91737	2.73103	5e-05	0.00254722
ENSDARG00000045797	411	ENSG00000204954	C25H12orf73	5	4.61714	5.77558	2.69898	8.74619	11.1503	12.6651	13.5692	13.2657	1.40449	1.87677	0.0004	0.0131672
ENSDARG00000089665	687	ENSG00000164830	CABZ01056578.1	7	2.69105	2.58496	3.3965	2.85876	0.82937	1.61194	1.12252	1.41372	-1.11407	-1.58552	0.0024	0.0471119
ENSDARG00000034063	276	ENSG00000183347	CABZ01068208.1	4	3.49845	10.7299	4.00084	10.6281	3.25246	1.84716	1.68184	4.53343	-1.13594	-1.62511	0.00145	0.033182
ENSDARG00000010729	96	ENSG00000137965	CABZ01073795.1	4	0.143902	4.67677	0.24675	2.82392	0.190541	0.194784	0.120053	0.625345	-2.65196	-2.82674	5e-05	0.00254722
ENSDARG00000101629	808	ENSG00000090402	CABZ01079192.1	6	0.0622789	2.49507	0.0616094	4.82947	0.0412317	0.1405	0.0324731	0.0512576	-4.56801	-3.84327	5e-05	0.00254722
ENSDARG00000105270	878		CABZ01080198.1	4	0.273463	12.0075	1.69692	12.6422	0.493761	0.616926	0.25925	1.05578	-3.25124	-3.98848	5e-05	0.00254722
ENSDARG00000104937	877		CABZ01084323.1	3	3.15281	4.89455	5.48371	3.26678	1.89728	3.39709	1.27588	0.873734	-1.01505	-1.53397	0.0017	0.0373709
ENSDARG00000089913	690	ENSG00000006283	cacna1g	12	0.039198	0.139079	0.0151594	0.10712	0.00778531	0.36047	1.59984	0.328129	3.05639	2.64556	5e-05	0.00254722
ENSDARG00000015050	141	ENSG00000198668	calm2b	9	29.5389	29.3207	22.8927	42.9143	32.9815	38.9768	81.9521	84.0503	1.04745	1.64632	0.00105	0.0261746
ENSDARG00000074057	603	ENSG00000143933	calm3b	9	20.3215	22.755	11.1614	26.1972	18.8774	27.2682	85.7389	89.2294	1.53803	2.2379	5e-05	0.00254722
ENSDARG00000076290	627		calr	10	12.4803	18.5266	8.84601	15.0058	6.78252	10.8014	58.1535	86.9948	1.59335	2.15237	5e-05	0.00254722
ENSDARG00000103979	861	ENSG00000269058	calr3a	9	68.2569	88.5396	72.057	152.619	66.0882	53.99	354.847	497.025	1.422	1.80929	0.00125	0.0297727
ENSDARG00000102808	836	ENSG00000269058	calr3b	10	10.0628	13.6828	7.21859	15.2525	2.78561	9.53641	63.9244	157.272	2.329	2.87044	5e-05	0.00254722
ENSDARG00000005115	29		calub	10	3.11818	2.12173	3.01243	2.84211	3.35666	3.97196	6.28828	13.4475	1.3312	1.79577	0.00015	0.00623204
ENSDARG00000095224	738	ENSG00000143919	camkmt	9	0.14812	0.166377	0.0610532	0.260455	0.073547	0.306309	0.720831	0.889925	1.70975	1.5709	0.0023	0.0459928
ENSDARG00000037488	322	ENSG00000127022	canx	9	12.08	17.475	8.72011	14.5687	8.41249	18.9967	91.7554	96.6935	2.06935	2.74336	5e-05	0.00254722
ENSDARG00000034211	283		capn2l	8	0.0337722	0.0189674	0	0	0.0167692	0	0.0352187	0	Positivie Infinite	Not a number	5e-05	0.00254722
ENSDARG00000102987	839	ENSG00000131375	capn7	7	0.963173	1.19632	0.934496	1.1139	0.257432	0.0104431	0.395841	0.530515	-1.68215	-2.01712	0.00035	0.0117626
ENSDARG00000036164	306	ENSG00000110619	cars	9	2.62513	1.91528	1.48289	2.67152	1.45983	3.78454	5.65831	6.90548	1.09027	1.64076	0.0016	0.0358478
ENSDARG00000103747	857	ENSG00000105974	cav1	9	6.84573	11.7844	6.77562	7.6798	9.8391	7.15981	22.6153	20.6524	0.982351	1.47377	0.00245	0.0471561
ENSDARG00000010946	100	ENSG00000160200	cbsb	1	18.9771	22.1453	14.7112	7.18768	46.2894	8.53462	45.5295	62.3484	1.50761	2.09467	0.0001	0.00448881
ENSDARG00000103285	845	ENSG00000100147	CCDC134 (2 of 2)	12	0.907331	0.77733	0.760659	0.016225	0.931591	1.87345	2.54991	1.48846	1.51011	1.78552	0.0014	0.0324426
ENSDARG00000095675	741	ENSG00000163492	ccdc141	3	0.973094	2.31784	1.49794	0.208959	0.323161	0.127649	0.957599	0.572918	-1.24482	-1.53129	0.00135	0.0316265
ENSDARG00000011222	103	ENSG00000160050	ccdc28b	7	7.73919	8.34067	15.8293	14.6753	4.41402	2.00547	1.63594	1.91088	-1.94126	-2.53798	5e-05	0.00254722
ENSDARG00000058828	513	ENSG00000164051	ccdc51	9	0.924306	0.669828	0.383445	0.817897	1.48049	1.74889	4.57072	5.21226	2.29426	2.64919	5e-05	0.00254722
ENSDARG00000039351	342	ENSG00000172724	ccl19b	4	0.0753647	10.1585	0.149109	8.82596	0.224528	0.170021	0.157185	0.372166	-4.13289	-3.02114	0.0003	0.0105518
ENSDARG00000101040	803		ccl20a.3	6	1.70806	6.82165	0.938721	15.8183	1.50776	0.428149	0.296869	0.562315	-2.73105	-2.1154	0.0013	0.030679
ENSDARG00000070873	588		ccl25b	6	10.9751	19.2534	4.80654	26.3431	6.09841	1.5224	2.11119	11.2425	-1.34148	-1.73688	0.0012	0.0290124
ENSDARG00000096060	750		ccl39a.10	11	42.276	142.46	4.64684	364.258	225.076	442.428	322.077	167.014	1.33863	1.69404	0.00215	0.0438122
ENSDARG00000009087	80	ENSG00000019582	cd74a	4	64.7472	221.279	64.5107	177.955	70.363	38.2336	35.1038	31.9029	-1.28564	-1.60882	0.00145	0.033182
ENSDARG00000036628	309		cd74b	4	21.3011	87.4514	17.5135	88.2474	25.338	10.8901	19.1869	18.8316	-1.23988	-1.70114	0.00045	0.0142998
ENSDARG00000005112	28	ENSG00000079112	cdh17	6	2.23932	9.88585	3.20696	12.3593	1.34463	1.67416	1.98223	2.59739	-1.67847	-2.41303	5e-05	0.00254722
ENSDARG00000045092	399	ENSG00000108465	cdk5rap3	10	4.46515	3.63399	3.83525	5.75467	5.12458	5.45887	8.81089	16.3987	1.1035	1.69225	0.00085	0.022925
ENSDARG00000104848	874	ENSG00000145996	CDKAL1	5	2.60278	3.41086	2.19335	4.72932	3.39848	6.95919	6.78565	7.75944	1.06772	1.48997	0.0022	0.0445483
ENSDARG00000023028	206	ENSG00000091527	cdv3	10	10.4966	10.4674	10.4042	15.696	8.53609	17.83	24.1332	39.3858	0.998927	1.56858	0.0019	0.0406537
ENSDARG00000017490	167	ENSG00000170835	cel.1	8	551.035	108.473	7.93452	62.6768	20.4224	12.1018	15.8698	85.267	-2.48546	-2.16231	5e-05	0.00254722
ENSDARG00000029822	245	ENSG00000170835	cel.2	8	320.795	54.353	3.74516	34.2024	10.7062	9.21954	13.5696	39.4706	-2.52762	-2.61512	5e-05	0.00254722
ENSDARG00000043173	375	ENSG00000139610	CELA1 (4 of 7)	8	105.636	28.2695	0.893163	8.33496	10.3111	1.78224	3.17769	10.3661	-2.33947	-2.6285	5e-05	0.00254722
ENSDARG00000077058	634	ENSG00000139610	CELA1 (6 of 7)	8	14.5506	3.12971	0.250575	4.57279	0.0558986	1.11112	0.410895	1.83456	-2.80114	-2.85803	5e-05	0.00254722
ENSDARG00000039881	348	ENSG00000103888	cemip	8	5.53744	1.74434	1.25325	4.35474	1.90743	0.0153657	0.0213085	0.0403616	-2.15649	-2.21706	0.0001	0.00448881
ENSDARG00000012972	121		cfl1l	8	3.4543	2.04214	0.359702	1.5345	0.315955	0.205074	0.23699	0.448895	-2.48326	-2.11502	0.00075	0.020662
ENSDARG00000015805	151	ENSG00000128849	cgnl1	3	0.821643	1.48515	2.23289	1.50457	0.384529	0.756357	0.846985	0.438389	-1.19469	-1.65132	0.0013	0.030679
ENSDARG00000029100	234	ENSG00000172586	chchd1	5	1.82624	1.95949	1.64482	2.61695	3.97907	4.30443	5.91234	6.67626	1.51602	2.18415	5e-05	0.00254722
ENSDARG00000010717	95	ENSG00000250479	chchd10	9	34.5688	30.605	27.3717	36.1745	49.4657	58.7589	156.385	140.46	1.74261	2.6915	5e-05	0.00254722
ENSDARG00000059304	517	ENSG00000106153	chchd2	10	20.7178	22.0369	19.8578	27.4642	30.3827	31.8474	48.1922	67.112	1.09422	1.73975	0.0007	0.0197075
ENSDARG00000033376	270	ENSG00000163528	chchd4	9	1.61493	1.70707	1.98167	4.50918	4.88836	4.45595	9.17807	9.95623	1.70167	2.14265	0.0002	0.00771051
ENSDARG00000068156	551	ENSG00000170791	chchd7	1	2.09451	3.171	2.97287	4.51569	7.59655	4.41701	6.26777	9.08396	1.30172	1.5933	0.00205	0.0425856
ENSDARG00000090851	696	ENSG00000179583	ciita	4	0.236715	1.10205	0.277281	0.796804	0.0671642	0.135705	0.105796	0.211207	-2.09417	-2.02987	0.00055	0.0164974
ENSDARG00000016598	157	ENSG00000237289	ckmt1	9	3.93585	2.96106	3.10669	19.9076	8.35445	5.89535	44.9409	62.191	2.16301	2.61127	5e-05	0.00254722
ENSDARG00000016081	154		cldn15la	6	0.278665	3.25533	0.551339	4.41006	0.332082	0.440063	0.63932	0.715574	-1.79032	-1.621	0.00205	0.0425856
ENSDARG00000069503	566		cldnh	4	0.0224049	3.29681	0.288133	2.62384	0.200248	0.252725	0.210281	0.11064	-2.73142	-2.3904	0.0004	0.0131672
ENSDARG00000030913	252	ENSG00000132361	cluha	5	5.18186	3.30189	4.3836	5.36704	4.08516	11.1304	9.96361	8.70155	0.978386	1.065	0.00075	0.020662
ENSDARG00000057714	467		cmah	6	1.96595	5.60216	2.23141	6.30982	1.2592	1.14379	0.906385	1.18543	-1.60859	-2.15706	5e-05	0.00254722
ENSDARG00000019924	191	ENSG00000162368	cmpk	9	10.1688	8.2313	7.10489	9.55754	6.52847	10.2339	34.6778	37.5713	1.38937	2.06332	5e-05	0.00254722
ENSDARG00000045776	409	ENSG00000187969	cnbpa	9	27.8163	23.4706	33.2068	24.7757	33.8433	44.1389	75.0324	74.3334	1.14065	1.71587	0.00135	0.0316265
ENSDARG00000056557	456	ENSG00000129083	copb1	9	8.23697	6.4928	6.44597	9.36953	5.10104	11.4844	26.0296	31.4508	1.32448	2.00792	0.0001	0.00448881
ENSDARG00000018562	179	ENSG00000105669	cope	10	18.2142	19.2307	19.1419	17.841	20.2602	21.1622	40.2257	54.3825	0.952614	1.51527	0.00265	0.0495207
ENSDARG00000035598	295	ENSG00000110880	coro1ca	9	3.30064	5.26898	4.7771	4.71743	3.45539	5.8964	14.5141	13.7138	1.12836	1.70381	0.0012	0.0290124
ENSDARG00000026829	221	ENSG00000103187	cotl1	6	7.24949	25.6142	11.1109	36.5191	4.15733	4.87569	11.0738	16.9417	-0.985933	-1.45892	0.00255	0.0481425
ENSDARG00000034309	284	ENSG00000006695	cox10	5	3.07422	2.26472	3.02142	3.28556	3.21152	5.5618	6.12033	6.42732	0.969575	1.51286	0.00175	0.0380788
ENSDARG00000092124	702	ENSG00000178449	cox14	2	21.3234	18.9296	15.9908	18.3243	51.7439	20.3671	30.8445	35.3262	1.11833	1.5869	0.00205	0.0425856
ENSDARG00000069920	569	ENSG00000138495	cox17	1	10.1817	16.3414	13.2953	20.7578	40.2232	23.1306	26.875	32.7053	1.25583	1.81624	0.00055	0.0164974
ENSDARG00000030915	253	ENSG00000091704	cpa1	8	176.425	25.4196	2.3417	17.5539	8.03982	3.66735	5.5585	26.2138	-2.36815	-1.65173	5e-05	0.00254722
ENSDARG00000010146	90	ENSG00000128510	cpa2	8	32.953	5.50001	0.247496	4.33644	2.23607	0.846619	0.931789	3.777	-2.39863	-2.60151	5e-05	0.00254722
ENSDARG00000043722	378	ENSG00000158516	cpa4	8	40.5017	7.69071	0.606555	4.06107	2.23263	1.1527	1.38538	4.47447	-2.47839	-2.76614	5e-05	0.00254722
ENSDARG00000021339	198	ENSG00000091704	cpa5	8	612.002	106.15	8.53694	101.906	27.6416	16.237	19.769	107.272	-2.29787	-2.295	5e-05	0.00254722
ENSDARG00000045442	405	ENSG00000153002	cpb1	8	469.951	88.4815	8.24341	62.8462	18.428	13.4848	15.0308	51.7977	-2.66764	-2.44772	0.0006	0.0175863
ENSDARG00000028971	231	ENSG00000165934	cpsf2	9	3.17236	2.62621	1.50359	3.19848	2.58124	4.27305	7.3868	7.45848	1.13733	1.62952	0.00105	0.0261746
ENSDARG00000052537	424	ENSG00000224051	cptp	10	2.99184	4.26577	3.63794	4.68785	4.08528	4.08471	9.61993	15.7045	1.18345	1.67016	0.0004	0.0131672
ENSDARG00000070872	587		CR855393.1	11	3.63889	0.309131	0.302502	0.225835	3.00634	5.93273	5.19784	0.181205	1.74458	1.80067	0.0022	0.0445483
ENSDARG00000006990	51	ENSG00000163703	CRELD1 (1 of 2)	10	0.473322	0.569638	0.167226	1.39112	0.100724	0.343222	6.2757	14.4916	3.0712	3.05641	5e-05	0.00254722
ENSDARG00000029071	233	ENSG00000184164	creld2	10	0.753089	0.807003	0.404839	0.954824	0.775521	0.916199	9.805	18.0186	3.34752	3.19149	5e-05	0.00254722
ENSDARG00000076586	630	ENSG00000100368	csf2rb	4	0.185196	1.05583	0.313431	0.526322	0.0353663	0.151548	0.126315	0.274256	-1.77248	-1.57499	0.0021	0.0432742
ENSDARG00000008164	66	ENSG00000128253	CT573322.1	6	0.255277	0.334532	0.336711	1.36161	0.0704192	0.0479917	0.0739475	0.0140068	-3.13105	-2.21151	0.00265	0.0495207
ENSDARG00000074301	608	ENSG00000116761	cth	9	11.1864	14.8984	20.9441	9.05627	20.6274	15.5257	165.536	143.873	2.64302	3.46713	5e-05	0.00254722
ENSDARG00000090428	693	ENSG00000168925	ctrb1	8	2455.08	521.564	37.0461	448.71	228.339	83.4907	97.4474	396.075	-2.02663	-1.71472	0.0022	0.0445483
ENSDARG00000068680	554	ENSG00000141086	ctrl	8	380.594	82.9808	8.74509	74.9212	31.1924	12.6014	17.4695	75.7313	-1.95843	-2.04051	0.0006	0.0175863
ENSDARG00000039888	349		CU929449.1	11	0	0	0	0	0	2.13211	0	0	Positivie Infinite	Not a number	5e-05	0.00254722
ENSDARG00000099169	769		cxcl8b.3	11	4.81925	4.7366	2.18508	4.44896	0.598234	19.7057	14.03	8.72609	1.44319	1.5167	0.0024	0.0471119
ENSDARG00000007358	59	ENSG00000186810	cxcr3.1	4	0.50574	1.74209	0.283506	1.20739	0.15067	0.304249	0.246119	0.299693	-1.75438	-1.73458	0.00175	0.0380788
ENSDARG00000099774	778	ENSG00000103018	cyb5b	9	1.27482	3.12166	1.16023	3.17419	5.03865	7.88016	31.4541	33.6422	3.24944	4.4048	5e-05	0.00254722
ENSDARG00000051925	418	ENSG00000166394	cyb5r2	12	8.98798	7.31519	8.47694	16.5546	20.2342	20.2767	61.5993	41.2249	1.93588	2.94989	5e-05	0.00254722
ENSDARG00000044562	390		cycsb	9	53.6383	64.2783	76.9448	120.298	77.4017	96.6122	183.047	246.795	1.04634	1.57212	0.00165	0.0366483
ENSDARG00000035569	294		cyp1d1	3	34.2849	70.7393	49.3208	24.0474	14.8173	16.1389	10.0868	16.3441	-1.49627	-2.25618	5e-05	0.00254722
ENSDARG00000103277	844	ENSG00000019186	cyp24a1	10	0.0939528	0.548773	0.0743543	0.0198249	0.149283	0	0	20.8224	4.72169	3.33067	5e-05	0.00254722
ENSDARG00000070021	572	ENSG00000160868	cyp3c4	10	0.42559	0.912639	0.441521	0.775575	0.998972	0.285401	2.17874	4.9526	1.794	2.1634	5e-05	0.00254722
ENSDARG00000042641	369	ENSG00000001630	cyp51	2	19.6318	13.7798	61.4321	24.2984	605.708	108.02	78.1985	100.408	3.27462	2.97008	5e-05	0.00254722
ENSDARG00000069018	561	ENSG00000167910	cyp7a1a	3	0.615449	1.76667	4.23928	2.28467	0.430094	0.437101	1.04591	0.0225127	-2.00778	-2.15759	0.0001	0.00448881
ENSDARG00000062956	538	ENSG00000134780	dagla	7	0.0328664	1.94767	3.30755	3.22959	0.121636	0.0437543	0.137097	0.165756	-3.98068	-2.75427	5e-05	0.00254722
ENSDARG00000035602	297	ENSG00000110887	dao.1	12	0.302467	0.710382	0.108806	0.261095	0.0546131	0.24813	7.59879	4.50808	3.20786	2.91567	5e-05	0.00254722
ENSDARG00000035601	296	ENSG00000110887	dao.3	9	5.1314	16.3632	10.1525	5.63185	13.8511	7.88586	45.6465	40.9518	1.62326	2.33304	5e-05	0.00254722
ENSDARG00000078500	640	ENSG00000132676	dap3	5	4.75547	3.02468	3.06187	5.29174	5.90151	7.0873	6.62864	9.90487	1.00231	1.51468	0.0023	0.0459928
ENSDARG00000037318	318	ENSG00000244038	ddost	9	20.9983	22.0104	15.9145	26.34	24.8889	15.9361	59.0076	66.1585	1.07117	1.63661	0.0015	0.0341436
ENSDARG00000044751	396	ENSG00000099977	ddt	9	53.7526	71.7673	88.7453	83.8541	89.9926	58.881	215.814	204.527	1.04649	1.54598	0.0016	0.0358478
ENSDARG00000032117	265	ENSG00000079785	ddx1	9	3.81564	3.36153	3.33055	4.6769	3.84537	4.83146	11.04	13.6884	1.2162	1.88535	0.0001	0.00448881
ENSDARG00000005699	36	ENSG00000168872	ddx19	9	3.267	3.02833	2.02418	4.40006	2.80964	4.88908	9.41053	9.73996	1.1705	1.57295	0.00055	0.0164974
ENSDARG00000015111	143	ENSG00000123136	ddx39ab	12	5.70074	7.16256	5.49411	4.77443	7.23707	9.38038	17.5896	15.759	1.20195	1.88641	0.0005	0.0154303
ENSDARG00000044524	389	ENSG00000023892	def6b	4	0.416114	1.49275	1.04826	1.4371	0.112581	0.114943	0.118186	0.150139	-2.96774	-1.70509	0.00015	0.00623204
ENSDARG00000005897	39	ENSG00000023697	dera	9	9.01256	9.12949	10.7961	12.3094	10.8378	12.9386	36.5348	33.792	1.27809	1.99332	0.00015	0.00623204
ENSDARG00000013236	122	ENSG00000116133	dhcr24	12	4.55466	2.96829	3.83727	1.90103	15.8294	6.88777	20.5648	13.0007	2.23659	3.26836	5e-05	0.00254722
ENSDARG00000103226	843	ENSG00000172893	dhcr7	12	2.58761	2.44484	2.06452	1.86553	4.36846	7.07252	12.2011	9.84345	1.98087	2.95672	5e-05	0.00254722
ENSDARG00000031814	263	ENSG00000167536	dhrs13b	9	1.56842	1.38572	1.9602	2.38976	1.80866	2.49039	12.3905	14.3016	2.13074	2.53987	5e-05	0.00254722
ENSDARG00000040326	353	ENSG00000067248	DHX29	10	0.788341	0.615537	0.779867	0.923024	0.601482	1.50737	1.54395	2.95297	1.13128	1.59417	0.00205	0.0425856
ENSDARG00000015918	153	ENSG00000150768	dlat	10	3.06958	3.83582	2.69497	3.84578	3.23884	4.48676	6.30874	13.7055	1.10791	1.71589	0.00055	0.0164974
ENSDARG00000015088	142	ENSG00000090520	dnajb11	10	5.11248	7.19935	4.38425	5.95071	3.09252	6.66529	29.535	49.8783	1.98587	2.66768	5e-05	0.00254722
ENSDARG00000011196	102	ENSG00000007923	dnajc11	9	4.05245	3.26109	3.44046	5.55179	3.52884	5.56039	8.67279	11.7084	0.940725	1.49458	0.0025	0.0477604
ENSDARG00000041110	360	ENSG00000102580	dnajc3a	10	10.2428	12.5028	9.43546	12.6159	7.3489	9.67226	49.9684	102.554	1.92632	2.49323	5e-05	0.00254722
ENSDARG00000012539	112	ENSG00000213918	dnase1	8	9.30419	2.06541	0.10914	1.35799	0.438249	0.456305	0.498557	0.726418	-2.54869	-2.41345	5e-05	0.00254722
ENSDARG00000058650	511	ENSG00000179085	dpm3	9	2.96187	2.96305	1.96861	4.00378	3.40094	3.49756	8.39747	9.73562	1.18048	1.61937	0.00135	0.0316265
ENSDARG00000079543	657	ENSG00000147647	dpys	12	43.2364	36.4202	39.7971	25.7109	67.6972	58.7011	124.094	104.83	1.39462	1.8763	0.00055	0.0164974
ENSDARG00000039345	341	ENSG00000185721	drg1	9	5.92475	4.24717	2.97471	7.53876	6.71158	10.9145	18.3492	18.025	1.492	2.3025	5e-05	0.00254722
ENSDARG00000005172	32	ENSG00000264364	dynll2b	9	6.26551	6.43238	5.59834	5.8996	9.83495	6.0795	17.5641	17.1669	1.18974	1.73033	0.00045	0.0142998
ENSDARG00000046098	416	ENSG00000147155	ebp	9	0.88421	0.378779	0.913326	0.8863	9.47267	3.30773	24.8059	25.5937	4.45434	4.17294	5e-05	0.00254722
ENSDARG00000036636	310	ENSG00000123179	ebpl	12	14.7505	5.8618	9.42943	18.5962	21.4172	12.4337	30.3202	25.6126	1.06191	1.63607	0.00085	0.022925
ENSDARG00000025094	215	ENSG00000134109	edem1	10	4.07621	5.4597	2.74764	4.80255	5.00572	3.2055	8.67591	26.3013	1.38769	1.98496	0.0001	0.00448881
ENSDARG00000071774	598	ENSG00000124802	eef1e1	9	2.95594	0.844138	1.23905	2.27291	2.93546	2.14749	13.6886	13.2115	2.18283	2.52426	5e-05	0.00254722
ENSDARG00000052115	421	ENSG00000135373	ehf	4	0.969055	2.75524	0.958639	2.26843	0.330862	0.307444	0.663179	0.41876	-1.83098	-1.8135	0.00075	0.020662
ENSDARG00000029445	238	ENSG00000114784	EIF1B	5	21.2099	16.6027	15.4494	23.1667	27.6321	41.5322	34.5927	50.3909	1.12761	1.81131	0.00045	0.0142998
ENSDARG00000041607	365	ENSG00000243056	eif4ebp3l	2	47.248	36.0193	29.9318	27.7328	174.012	18.7659	25.2864	92.8351	1.4406	1.73443	0.00215	0.0438122
ENSDARG00000056744	461	ENSG00000162438	ela2	8	448.794	75.5051	2.75363	63.8591	31.4656	7.61571	9.44941	60.4812	-2.37838	-2.51058	5e-05	0.00254722
ENSDARG00000007276	57		ela3l	8	916.367	203.717	15.7323	193.685	79.1399	34.6484	40.371	167.455	-1.99012	-1.98431	5e-05	0.00254722
ENSDARG00000077982	637	ENSG00000163435	elf3	6	4.0491	8.43924	5.39479	12.8103	2.45482	3.03133	3.29938	2.59232	-1.22827	-1.76228	0.0006	0.0175863
ENSDARG00000004402	21	ENSG00000170522	elovl6	9	84.5013	52.6903	29.243	149.207	45.8916	74.5488	277.021	378.852	1.37742	1.77576	0.00035	0.0117626
ENSDARG00000088309	681	ENSG00000149218	ENDOD1 (10 of 12)	6	0.0985062	0.309814	0.0194895	1.57971	0.0195648	0.0444455	0.0616351	0.0972886	-2.96485	-1.99878	0.00245	0.0471561
ENSDARG00000058865	515	ENSG00000167136	endog	12	1.31317	0.478388	0.737303	2.1718	0.881134	3.64306	6.2549	2.76915	1.63904	1.87249	0.0005	0.0154303
ENSDARG00000044204	386	ENSG00000111405	endou	8	22.5544	4.39907	0.467938	6.03721	1.19884	0.947224	0.937236	3.48362	-2.32345	-2.39694	5e-05	0.00254722
ENSDARG00000010767	98	ENSG00000116106	epha4l	3	0.562809	1.48425	1.38948	0.805488	0.320766	0.441629	0.209248	0.444682	-1.45491	-1.85354	0.00055	0.0164974
ENSDARG00000100047	782	ENSG00000113719	ergic1	10	0.558158	0.903681	0.641494	0.630032	0.580127	1.33254	1.66512	3.10277	1.32804	1.70614	0.00095	0.0244411
ENSDARG00000006392	49	ENSG00000123737	exosc9	12	0.99136	0.712753	0.338108	0.973611	0.950363	1.58066	3.88243	3.24055	1.76503	1.70021	0.0012	0.0290124
ENSDARG00000007697	62	ENSG00000164434	fabp7a	9	3.68156	5.14774	8.60989	24.2846	5.467	10.3228	159.559	226.506	3.34753	3.86591	5e-05	0.00254722
ENSDARG00000098401	765	ENSG00000035141	fam136a	10	4.66847	4.43714	5.68405	8.90369	7.84577	8.91166	15.7287	27.6646	1.43909	1.73755	0.00105	0.0261746
ENSDARG00000087657	676	ENSG00000169710	fasn	10	1.59492	1.35059	1.90478	2.12737	2.65894	9.54835	49.5953	110.093	4.60074	4.60278	5e-05	0.00254722
ENSDARG00000040890	358	ENSG00000160752	fdps	9	0.99822	2.88733	2.18058	3.08262	9.01691	4.02046	42.1345	34.8796	3.4108	4.15982	5e-05	0.00254722
ENSDARG00000069105	563	ENSG00000160867	fgfr4	7	13.0815	5.99342	9.71191	13.2841	2.45206	8.23155	3.65073	1.84568	-1.26523	-1.86713	0.0003	0.0105518
ENSDARG00000038667	334	ENSG00000172456	fggy	2	12.6137	10.8173	21.2541	15.1854	46.129	19.8957	35.0952	7.57286	1.13803	1.61621	0.0009	0.0237741
ENSDARG00000056653	458	ENSG00000022267	fhl1b	4	0.262181	3.46758	0.254452	2.24892	0.22782	0.332705	0.298041	0.495764	-2.02545	-1.84484	0.0005	0.0154303
ENSDARG00000087196	674	ENSG00000176971	fibinb	7	0.7691	0.345559	5.96493	5.58268	0.549917	0.48582	0.160408	0.151919	-2.94149	-2.76535	5e-05	0.00254722
ENSDARG00000040695	356	ENSG00000106080	fkbp14	10	0.415582	0.559917	0.16429	0.70122	0.65999	0.561957	3.95909	7.30555	2.81311	2.07819	0.00075	0.020662
ENSDARG00000097351	761		flnbl	12	17.305	12.89	18.0869	21.3973	17.4078	25.4287	45.6363	38.3695	0.966585	1.49323	0.00265	0.0495207
ENSDARG00000076895	632	ENSG00000125848	flrt3	7	3.74025	2.9863	3.11004	2.21837	0.772986	1.58496	1.76047	0.978416	-1.15146	-1.70266	0.00095	0.0244411
ENSDARG00000019815	189	ENSG00000115414	fn1a	3	0.508968	1.57958	3.30781	1.01041	0.170201	0.592564	0.268012	1.58798	-1.32558	-1.69478	0.00085	0.022925
ENSDARG00000022020	200	ENSG00000188352	focad	9	0.154641	0.0827151	0.211257	0.264153	0.175509	0.43193	0.844718	1.12002	1.90306	2.05806	0.00035	0.0117626
ENSDARG00000012788	118	ENSG00000170608	foxa3	7	12.7701	15.5751	16.1839	16.4894	3.45433	9.58511	7.63577	6.88655	-1.0546	-1.70694	0.0003	0.0105518
ENSDARG00000055398	438	ENSG00000054598	foxc1b	2	0.25532	0.417148	0.252575	0.293862	3.38837	1.7018	0.459895	0.275088	2.61955	2.51751	5e-05	0.00254722
ENSDARG00000057680	466	ENSG00000065970	foxj2	3	2.98746	5.15418	4.53869	3.92382	0.638376	2.35801	1.88883	2.23045	-1.16353	-1.62076	0.00165	0.0366483
ENSDARG00000042904	372	ENSG00000118689	foxo3b	10	0.656235	1.37942	2.21642	0.900037	1.70374	0.93054	2.12139	7.60132	1.28812	1.61646	0.0024	0.0471119
ENSDARG00000018461	176	ENSG00000087086	FTL (1 of 2)	6	18.0643	23.0841	34.719	84.1549	10.4373	19.4236	7.68197	8.43392	-1.57828	-2.28548	5e-05	0.00254722
ENSDARG00000029105	235	ENSG00000137699	ftr51	3	18.1819	23.3178	12.5513	5.43809	4.64055	8.30581	3.80985	4.55922	-1.37579	-2.08102	5e-05	0.00254722
ENSDARG00000027807	224	ENSG00000111816	fynrk	6	0.532823	1.11869	0.747576	1.63966	0.206502	0.305912	0.342391	0.352902	-1.57655	-1.86051	0.00035	0.0117626
ENSDARG00000014790	140	ENSG00000138757	g3bp2	9	1.20411	0.960668	1.01304	0.90233	0.826978	0.558519	3.81397	4.80134	1.32209	1.78919	0.00025	0.00924928
ENSDARG00000002401	9	ENSG00000117308	gale	10	0.798657	0.65558	0.304436	1.16671	0.915152	0.866808	3.33377	5.6125	1.94706	2.12658	5e-05	0.00254722
ENSDARG00000028088	227	ENSG00000108479	galk1	9	3.28181	5.13329	7.49434	8.41346	6.06129	4.53217	19.6067	20.4168	1.15999	1.73062	0.00025	0.00924928
ENSDARG00000036272	307	ENSG00000215644	gcgrb	8	4.75036	3.23386	3.53634	1.97436	1.42953	1.84024	0.600462	0.971501	-1.33524	-1.7654	0.0001	0.00448881
ENSDARG00000055108	435	ENSG00000006007	gde1	12	4.29373	4.13735	3.85197	5.24068	6.5632	9.9952	27.7218	15.1125	1.86598	2.02975	0.0002	0.00771051
ENSDARG00000087704	677	ENSG00000146013	gfra3	11	0.357072	0.401084	0.565174	6.27879	0.791938	11.0763	1.22881	5.2311	1.44022	1.59806	0.00255	0.0481425
ENSDARG00000070581	584	ENSG00000134864	ggact.1	2	1.15313	1.00742	1.06468	0.97328	4.47877	1.32962	2.1378	0.809865	1.3761	1.60129	0.00245	0.0471561
ENSDARG00000054239	430		ghrl	4	4.00971	14.7452	1.65244	2.71373	0.661262	1.08219	0.937917	1.92928	-2.24281	-2.05634	0.00025	0.00924928
ENSDARG00000071306	590		gip	8	8.65929	8.41221	0.578798	3.20993	0.581035	1.31994	1.22029	0.808998	-2.31762	-1.99222	0.001	0.0253215
ENSDARG00000099776	779	ENSG00000135821	glula	1	6.45226	28.9154	12.9409	9.981	102.663	2.51237	7.66093	97.6772	2.12471	2.00308	5e-05	0.00254722
ENSDARG00000017294	162	ENSG00000114353	gnai2b	7	21.1188	29.4461	21.4227	32.0145	5.65792	4.86199	6.9004	6.16075	-1.96171	-3.08183	5e-05	0.00254722
ENSDARG00000055642	448	ENSG00000167701	GPT (2 of 2)	8	4.60853	0.264493	0.465878	0.124216	0.233839	0.106243	0.122778	0.186048	-2.97125	-1.54855	0.00015	0.00623204
ENSDARG00000006207	43	ENSG00000176153	gpx1b	6	0.613703	27.7117	0.910659	42.475	2.19403	1.73062	1.59997	1.39407	-3.03454	-3.20249	5e-05	0.00254722
ENSDARG00000010021	89	ENSG00000109519	grpel1	12	6.71413	5.34896	4.88638	7.23974	12.1016	11.8106	31.1221	28.4818	1.89328	2.89392	5e-05	0.00254722
ENSDARG00000036071	302	ENSG00000213780	gtf2h4	9	1.73986	1.56859	1.69109	2.86141	2.80372	2.31598	7.16779	8.26038	1.4968	2.05337	5e-05	0.00254722
ENSDARG00000014320	138	ENSG00000070019	gucy2c	4	1.32782	2.26371	1.12131	1.63711	0.538978	0.441724	0.399946	0.568074	-1.51961	-1.82754	0.00125	0.0297727
ENSDARG00000068820	556	ENSG00000105968	h2afva	9	4.48161	3.7224	1.92292	5.05868	4.69719	4.9699	12.6354	11.5932	1.27273	1.70429	0.0009	0.0237741
ENSDARG00000029406	237	ENSG00000188486	h2afx	9	0.76992	0.864818	0.571233	3.14767	2.48491	1.95404	6.72425	8.64959	2.05547	1.90484	0.0012	0.0290124
ENSDARG00000102175	831		hamp	8	259.173	43.0083	50.0765	144.605	42.3037	49.4149	40.3572	26.049	-1.49237	-2.04461	5e-05	0.00254722
ENSDARG00000099358	773	ENSG00000004961	hccsb	5	3.99491	2.78158	2.62426	4.54144	5.93847	5.53045	6.86223	8.94599	1.1144	1.57352	0.00105	0.0261746
ENSDARG00000058647	510	ENSG00000101336	hck	6	0.0979915	0.725164	0.119747	1.18589	0.137383	0.0845254	0.174325	0.34727	-1.30618	-1.44326	0.0025	0.0477604
ENSDARG00000012729	116	ENSG00000180353	hcls1	6	1.19289	3.02938	0.803812	5.19836	0.652408	0.624032	0.865407	1.60501	-1.26475	-1.63987	0.0012	0.0290124
ENSDARG00000052113	419	ENSG00000260729	hexa	11	4.15684	7.23059	4.67611	7.06717	10.9216	14.274	7.90187	9.57159	1.07046	1.67383	0.0009	0.0237741
ENSDARG00000100826	785	ENSG00000124440	hif1al	1	2.85031	8.62631	2.53308	2.94614	25.5064	2.15297	3.8448	32.2757	2.13098	2.55709	5e-05	0.00254722
ENSDARG00000037846	324	ENSG00000101294	hm13	10	13.3744	16.1798	8.99683	14.7181	10.9408	17.2179	40.1063	56.5743	1.28498	1.86865	0.0002	0.00771051
ENSDARG00000006408	50	ENSG00000029993	hmgb3b	5	16.7135	14.9507	20.3685	17.4558	30.5854	29.4193	34.6127	40.7016	1.09717	1.77741	0.00015	0.00623204
ENSDARG00000052734	427	ENSG00000113161	hmgcra	2	17.1554	12.4045	13.0325	7.36677	206.863	29.671	42.5661	20.3388	2.96087	2.95811	5e-05	0.00254722
ENSDARG00000103025	841	ENSG00000112972	hmgcs1	5	2.34792	2.10222	1.45988	8.64652	10.0292	26.267	12.7036	22.7903	2.47503	2.59895	5e-05	0.00254722
ENSDARG00000022295	203		hnf1bb	3	3.24312	6.3649	4.94257	3.04948	0.41544	2.60842	0.93137	0.716212	-1.85666	-2.2985	5e-05	0.00254722
ENSDARG00000036162	305	ENSG00000177733	hnrnpa0b	9	30.027	31.4373	21.4118	35.211	27.4252	50.3261	97.1077	112.067	1.35247	1.86221	0.00025	0.00924928
ENSDARG00000035324	290	ENSG00000104824	hnrpl	9	6.73114	6.60238	7.61596	7.62801	9.05547	8.2678	38.7618	35.6557	1.75132	1.77602	0.0002	0.00771051
ENSDARG00000089368	683	ENSG00000171476	hopx	2	11.8554	17.199	15.8526	8.90137	32.5926	18.0354	21.4271	25.781	1.05161	1.62494	0.0017	0.0373709
ENSDARG00000071377	593	ENSG00000167733	hsd11b1la	12	26.6645	18.0551	23.9601	31.4711	26.9776	34.3891	61.1351	53.0411	0.922243	1.46421	0.0024	0.0471119
ENSDARG00000001975	4	ENSG00000176387	hsd11b2	1	43.7765	53.4547	51.7414	32.6284	140.173	59.0363	62.3891	122.411	1.278	1.75027	0.0011	0.0272096
ENSDARG00000017781	170	ENSG00000072506	hsd17b10	9	12.5004	11.6938	11.4472	18.7416	19.6393	15.8902	49.2779	42.389	1.35457	2.12671	5e-05	0.00254722
ENSDARG00000035872	299	ENSG00000149084	hsd17b12b	12	16.7929	15.3671	10.4172	25.5356	30.1336	40.3043	121.903	50.3531	1.97703	2.72421	5e-05	0.00254722
ENSDARG00000023287	208	ENSG00000130948	hsd17b3	11	21.6277	17.6115	13.2408	11.1669	36.5586	60.8101	17.3119	39.491	1.39176	1.71871	0.00055	0.0164974
ENSDARG00000088140	680	ENSG00000132196	hsd17b7	12	2.20365	0.272785	0.358519	0.498689	3.67436	2.08642	16.7977	13.4982	3.44191	2.6415	5e-05	0.00254722
ENSDARG00000003570	15	ENSG00000166598	hsp90b1	10	52.1877	74.5638	50.2446	184.763	35.4916	31.914	400.084	826.047	1.89623	1.97367	0.00025	0.00924928
ENSDARG00000004754	25	ENSG00000170606	hspa4a	10	4.24395	2.53566	0.982603	2.88523	0.947952	7.1152	15.981	32.691	2.38849	3.03096	5e-05	0.00254722
ENSDARG00000103846	858	ENSG00000044574	hspa5	10	18.0407	27.5459	13.0137	19.3747	18.4066	18.9774	109.927	185.725	2.11728	2.78686	5e-05	0.00254722
ENSDARG00000003035	12	ENSG00000113013	hspa9	5	16.7622	17.3398	13.7347	14.5031	14.7125	28.9148	33.5973	48.2191	1.06951	1.53918	0.0007	0.0197075
ENSDARG00000056160	453	ENSG00000144381	hspd1	12	12.7759	9.07439	8.29183	23.3673	17.8003	27.3994	178.194	125.425	2.798	3.53246	5e-05	0.00254722
ENSDARG00000056167	454	ENSG00000115541	hspe1	9	65.6515	50.3015	38.9032	64.8067	89.8343	82.7617	294.751	250.208	1.80256	2.45552	5e-05	0.00254722
ENSDARG00000013670	124	ENSG00000149428	hyou1	10	6.64103	8.11795	4.19421	4.72504	3.31812	7.78548	29.5571	109.644	2.61456	2.09677	5e-05	0.00254722
ENSDARG00000055514	441	ENSG00000197956	icn2	8	5.99898	0.198188	0	0	0	0	0	0	Negative infinite	Not a number	5e-05	0.00254722
ENSDARG00000055283	436	ENSG00000115738	id2a	7	33.2468	22.0331	32.5553	48.8377	7.39306	25.8841	5.1742	7.11234	-1.46187	-2.08109	5e-05	0.00254722
ENSDARG00000030278	249	ENSG00000166411	idh3a	12	11.3187	10.8221	12.8057	19.6444	26.8681	24.9208	33.7344	28.4588	1.24481	1.86011	0.00025	0.00924928
ENSDARG00000019976	192	ENSG00000148377	idi1	1	3.19079	4.10459	3.58871	3.31056	16.3562	9.13982	16.1955	13.9784	2.16124	3.37347	5e-05	0.00254722
ENSDARG00000103563	849	ENSG00000163913	IFT122	7	4.37257	3.30401	4.56457	2.91758	1.28633	2.55685	1.03346	1.16655	-1.21497	-1.61949	0.00245	0.0471561
ENSDARG00000096355	752	ENSG00000211890	ighv1-4	6	0.15929	0.931347	0.187361	10.9632	0.237609	0.106769	0.082821	0.311625	-3.68378	-1.33587	0.0008	0.0217593
ENSDARG00000069961	570	ENSG00000103522	il21r.1	4	0.463131	2.06679	0.383284	1.82312	0.211619	0.262221	0.355689	0.786737	-1.42223	-1.53889	0.00255	0.0481425
ENSDARG00000052158	422	ENSG00000162594	il23r	10	0.954594	1.04579	1.27078	0.410326	0.550064	0.55833	2.90005	5.79418	1.37776	1.78723	0.00035	0.0117626
ENSDARG00000014591	139	ENSG00000143621	ilf2	10	3.86615	4.57833	3.17234	5.8813	5.20846	6.38934	12.9078	20.483	1.44749	2.17844	5e-05	0.00254722
ENSDARG00000029524	241	ENSG00000106348	impdh1b	7	10.7405	7.47463	7.33531	13.0368	1.72697	5.5528	2.71088	8.81034	-0.994151	-1.46936	0.00245	0.0471561
ENSDARG00000035350	292	ENSG00000129965	ins	4	4.91175	909.845	1.00037	1.67657	0.286926	0.814765	0.753253	0.142678	-8.68857	-5.43259	0.0005	0.0154303
ENSDARG00000041493	364	ENSG00000196497	ipo4	5	1.30641	0.974046	1.48032	2.47331	1.46039	3.55503	4.85944	6.59815	1.48109	1.78255	0.00055	0.0164974
ENSDARG00000075339	623		ipp	3	0.252508	0.520188	14.5729	0.377447	0.480815	0.593651	0.548833	0.644587	-2.74745	-2.32372	0.0006	0.0175863
ENSDARG00000075282	622	ENSG00000185950	irs2b	1	2.19363	1.60128	1.34693	1.32601	3.54213	2.0609	2.25118	4.41349	1.07141	1.66539	0.0009	0.0237741
ENSDARG00000016939	160	ENSG00000160255	itgb2	6	0.420695	3.04377	0.416173	4.11216	0.589809	0.460582	0.490326	1.38091	-1.24509	-1.5755	0.00095	0.0244411
ENSDARG00000061794	533	ENSG00000166086	jam3b	3	0.069767	2.67425	2.04468	1.81259	0.121247	1.51491	0.218265	0.129197	-1.65151	-1.86027	0.0004	0.0131672
ENSDARG00000104841	873	ENSG00000161999	JMJD8	9	6.13937	7.19592	6.56629	7.43483	4.20594	12.947	32.16	37.699	1.70197	1.89596	0.0005	0.0154303
ENSDARG00000008275	74	ENSG00000114796	klhl24b	10	4.2752	6.72203	6.58292	4.58919	5.60538	8.76216	11.8252	17.4633	1.0425	1.62106	0.00155	0.0350951
ENSDARG00000058371	473	ENSG00000139648	krt5	8	51.4906	4.08207	0.350803	1.05344	0.331312	0.28652	0.768913	0.631463	-4.82145	-2.76803	5e-05	0.00254722
ENSDARG00000022698	205		lad1	4	0.0634717	2.04379	0.167439	2.1429	0.0210107	0.238651	0.13238	0.104479	-3.00841	-2.22267	0.00185	0.0397827
ENSDARG00000045524	407	ENSG00000091136	lamb1b	4	0.413758	0.758736	0.260496	0.537308	0.12671	0.314065	0.0547874	0.163078	-1.44656	-1.61739	0.00195	0.0411745
ENSDARG00000061981	535	ENSG00000002549	lap3	12	3.02178	1.69712	2.83983	3.39306	4.24406	4.72325	7.40532	6.28861	1.17827	1.79954	0.00035	0.0117626
ENSDARG00000019280	183	ENSG00000133706	larsb	9	2.98514	2.81382	2.25007	3.52355	2.27268	5.82491	9.68652	12.422	1.4372	2.19071	5e-05	0.00254722
ENSDARG00000019644	188	ENSG00000111716	ldhba	1	39.3035	16.3878	11.141	15.6026	60.5804	41.3826	56.7944	104.572	1.77054	2.53653	5e-05	0.00254722
ENSDARG00000029476	239	ENSG00000130164	ldlra	1	11.7979	26.9008	11.3251	13.9109	91.3078	7.70084	19.0962	97.2143	1.99456	2.32201	0.0001	0.00448881
ENSDARG00000090889	697	ENSG00000145826	LECT2 (2 of 2)	4	5.57396	36.1795	5.36297	23.1212	6.36236	5.01703	3.90167	9.35107	-1.30291	-1.72876	0.0006	0.0175863
ENSDARG00000033227	269	ENSG00000145826	lect2l	4	1.61561	17.6289	0.380533	19.2369	1.14601	0.781022	0.882516	9.42185	-1.57013	-1.65468	0.0012	0.0290124
ENSDARG00000018529	178	ENSG00000107798	lipf	12	22.1608	20.467	21.8714	37.0263	28.6224	42.4221	117.658	92.3859	1.57271	2.27629	5e-05	0.00254722
ENSDARG00000031044	254	ENSG00000101670	lipg	2	4.48915	0.418144	0.252144	2.58575	23.0903	5.11158	6.11493	0.193704	2.5518	2.1166	5e-05	0.00254722
ENSDARG00000007108	52	ENSG00000188992	lipia	4	0.20492	1.88639	0.638978	1.03584	0.179605	0.23394	0.188609	0.280723	-1.92452	-1.51361	0.00095	0.0244411
ENSDARG00000088663	682	ENSG00000114988	lman2lb	9	2.24605	3.04941	2.14462	1.99878	2.56022	3.08428	7.8007	8.5838	1.2912	1.90512	5e-05	0.00254722
ENSDARG00000025859	218	ENSG00000100258	lmf2b	10	1.14516	1.28631	0.811595	1.91148	0.95052	1.61948	5.72151	20.4594	2.48043	3.04801	5e-05	0.00254722
ENSDARG00000044299	388	ENSG00000113368	lmnb1	9	1.36414	1.12037	0.536882	1.87254	1.23816	1.69365	3.99342	4.27718	1.29901	1.67584	0.0002	0.00771051
ENSDARG00000102765	835	ENSG00000196365	lonp1	9	4.19095	3.32981	2.64785	3.86929	2.11537	6.0095	16.6988	16.9704	1.60794	1.65035	5e-05	0.00254722
ENSDARG00000044010	381	ENSG00000134013	loxl2a	10	0.795473	1.08809	0.580498	0.923745	0.443992	1.47091	0.883907	10.8275	1.96329	2.26272	0.00015	0.00623204
ENSDARG00000055463	439	ENSG00000183423	lrit3a	11	0.124631	0.0874954	0.539399	0.427347	0.15471	2.5832	1.57587	1.2309	2.27411	2.36013	5e-05	0.00254722
ENSDARG00000033604	272	ENSG00000163956	lrpap1	9	5.95138	2.92614	3.33131	6.25663	3.84897	3.63128	24.7588	28.908	1.77076	2.5107	5e-05	0.00254722
ENSDARG00000037960	326	ENSG00000128606	lrrc17	12	10.2423	10.4789	13.3011	13.0295	18.9055	16.4185	38.3869	32.1231	1.295	2.02661	5e-05	0.00254722
ENSDARG00000071426	594	ENSG00000108829	lrrc59	10	4.12758	4.8625	3.68485	5.77099	4.19897	5.85466	8.64285	16.5073	1.00729	1.50157	0.0017	0.0373709
ENSDARG00000099911	780	ENSG00000171488	lrrc8c	3	0.159738	2.17306	2.65124	0.524318	0.158632	0.240243	0.166579	0.333056	-2.54091	-2.53436	5e-05	0.00254722
ENSDARG00000100836	786		lrrc8c	3	0.291724	4.91521	5.9882	0.692509	0.362129	0.329061	0.304218	0.504207	-2.87427	-2.2904	0.0006	0.0175863
ENSDARG00000089663	686	ENSG00000170860	LSM3	9	6.18664	5.81205	4.78484	7.9513	10.2769	5.45589	15.8358	19.1082	1.17699	1.56665	0.0021	0.0432742
ENSDARG00000036995	313	ENSG00000164167	lsm6	9	6.88083	5.87399	5.31957	9.87743	10.6742	9.46903	21.7046	21.8824	1.32199	1.75778	0.0008	0.0217593
ENSDARG00000061274	529	ENSG00000160285	lss	12	0.464915	0.116022	0.153295	0.345131	5.76137	2.81566	16.947	13.5678	5.27641	5.51683	5e-05	0.00254722
ENSDARG00000031715	255	ENSG00000254087	lyn	4	0.774589	3.34753	0.779251	3.39357	0.33898	0.533122	0.465492	1.01138	-1.67531	-2.13849	5e-05	0.00254722
ENSDARG00000070145	577	ENSG00000151276	magi1a	3	1.25843	2.73829	3.259	2.82417	0.939753	1.08307	0.500147	0.744151	-1.43353	-1.41254	0.0003	0.0105518
ENSDARG00000038635	332	ENSG00000111196	magoh	9	6.36141	3.87407	3.33607	6.71158	5.63234	7.34851	13.5075	17.183	1.19445	1.60516	0.0018	0.0389686
ENSDARG00000005652	34	ENSG00000111885	man1a1	5	2.39761	2.14627	1.44485	3.66734	1.40885	4.43463	5.33906	7.22283	1.00443	1.54371	0.0025	0.0477604
ENSDARG00000063177	541	ENSG00000145050	manf	10	2.29718	2.99445	2.0761	1.58583	1.9433	2.8791	18.0111	34.816	2.66272	3.43813	5e-05	0.00254722
ENSDARG00000063665	546		mat2al	9	3.48952	1.82719	2.51763	2.26986	1.12038	3.96573	8.75542	8.29205	1.14394	1.54414	0.00255	0.0481425
ENSDARG00000031845	264	ENSG00000143797	mboat2a	9	0.206887	0.440446	0.204669	1.04181	0.600555	0.39494	2.30493	1.96471	1.65084	1.65323	0.00045	0.0142998
ENSDARG00000008363	75	ENSG00000143384	mcl1b	2	12.3348	20.4314	10.8915	10.4351	137.524	18.2045	11.7527	43.4866	2.33679	2.52054	5e-05	0.00254722
ENSDARG00000029157	236	ENSG00000112282	med23	10	0.924439	1.04893	0.90566	1.0506	0.645352	1.32162	2.56288	3.4886	1.07536	1.54613	0.0026	0.0488709
ENSDARG00000063030	539	ENSG00000117899	mesdc2	10	5.45153	4.61617	4.43931	6.54803	7.37109	7.00077	11.8948	16.5885	1.13825	1.71616	0.0005	0.0154303
ENSDARG00000102011	813	ENSG00000276359	Metazoa_SRP	6	0.416706	1.87227	0.824454	3.51715	0	0	0	0	Negative infinite	Not a number	0.0003	0.0105518
ENSDARG00000074686	614	ENSG00000198408	mgea5	7	6.11926	8.47046	9.35986	10.0438	2.81551	4.00455	3.71956	4.13857	-1.07518	-1.75942	0.0002	0.00771051
ENSDARG00000022165	201	ENSG00000008394	mgst1.2	9	36.3385	40.1838	43.0383	81.1531	96.6812	78.3019	157.006	162.317	1.46725	2.13958	5e-05	0.00254722
ENSDARG00000071345	591	ENSG00000085871	mgst2	10	9.28782	6.62808	6.70077	8.25883	9.88618	13.3292	21.6108	31.7836	1.37851	2.11314	0.0002	0.00771051
ENSDARG00000079105	647	ENSG00000241106	mhc2dab	4	3.77087	61.9073	4.00331	53.0019	1.12103	5.58669	0.597282	11.9359	-2.59931	-3.1737	5e-05	0.00254722
ENSDARG00000017834	171	ENSG00000164877	micall2b	6	0.218466	1.11785	0.273946	1.71457	0.24931	0.394384	0.105857	0.143842	-1.62016	-1.60998	0.00245	0.0471561
ENSDARG00000019302	184	ENSG00000165175	mid1ip1b	11	0.764962	2.356	1.36701	15.9852	2.20547	51.7721	1.82705	4.26496	1.73385	1.64369	0.00175	0.0380788
ENSDARG00000059630	519	ENSG00000110917	mlec	10	0.485852	0.609941	0.36754	1.23626	0.0851448	1.0316	2.17566	4.17749	1.5071	1.59614	0.00185	0.0397827
ENSDARG00000012395	108		mmp13a	6	0.112655	2.46948	0.223121	6.00331	0.167999	0.127302	0.264663	0.554984	-2.76122	-2.44792	5e-05	0.00254722
ENSDARG00000086481	669	ENSG00000124003	mogat3a	2	50.6742	56.7098	90.8751	37.0689	152.209	111.645	122.024	113.532	1.25141	1.86748	5e-05	0.00254722
ENSDARG00000060252	525	ENSG00000115275	mogs	9	1.23749	1.34037	0.714109	2.2071	0.877798	1.59528	8.7569	10.5923	2.04935	2.74624	5e-05	0.00254722
ENSDARG00000040265	351	ENSG00000129255	mpdu1b	12	3.3365	4.98022	3.96519	4.51242	4.31408	4.77388	19.248	10.8368	1.32706	1.93486	0.00025	0.00924928
ENSDARG00000055290	437	ENSG00000197629	mpeg1.1	6	1.60201	5.75165	1.84017	9.73488	0.714248	1.05655	2.13171	1.80073	-1.54843	-1.90787	0.0003	0.0105518
ENSDARG00000043093	374	ENSG00000197629	mpeg1.2	6	0.200385	2.49468	0.148674	3.54121	0.232164	0.18836	0.139312	0.857604	-1.99457	-1.97897	0.0002	0.00771051
ENSDARG00000019521	185	ENSG00000121053	mpx	4	0.241219	69.5748	0.246003	49.8793	0.21309	0.0311601	0.216106	0.163733	-7.25995	-5.97051	5e-05	0.00254722
ENSDARG00000054606	432	ENSG00000169288	mrpl1	9	2.47284	1.1982	1.29508	1.94393	3.85211	2.84403	5.56202	6.27331	1.54705	1.92469	0.00045	0.0142998
ENSDARG00000038768	336	ENSG00000262814	mrpl12	5	17.5126	10.8305	19.058	24.054	24.9897	30.4756	34.4419	39.1587	0.986782	1.6049	0.002	0.0419542
ENSDARG00000068886	558	ENSG00000180992	mrpl14	9	5.02829	6.62561	7.3657	9.89601	10.5631	10.362	17.7477	17.668	1.11043	1.58054	0.002	0.0419542
ENSDARG00000060199	523	ENSG00000112110	mrpl18	1	8.64679	5.67865	5.67211	11.1267	17.6997	11.4318	12.853	16.3358	1.11415	1.62586	0.0013	0.030679
ENSDARG00000011885	106	ENSG00000115364	mrpl19	12	6.77914	5.39566	7.01286	7.72451	9.50201	10.2249	14.2198	14.7681	0.984171	1.55279	0.002	0.0419542
ENSDARG00000104031	862	ENSG00000243147	mrpl33	12	7.18201	3.46978	5.11852	7.7403	10.0465	9.05944	18.5227	16.856	1.34165	1.9078	0.0002	0.00771051
ENSDARG00000070589	585	ENSG00000132313	mrpl35	5	4.71911	3.97558	5.50202	8.00176	8.87073	9.88576	12.2152	18.976	1.29573	1.8137	0.00035	0.0117626
ENSDARG00000002264	6	ENSG00000182154	mrpl41	12	10.6194	10.0449	7.46425	9.72974	16.5588	14.6054	19.6227	19.4122	1.04399	1.55521	0.00245	0.0471561
ENSDARG00000076334	629	ENSG00000055950	mrpl43	9	3.42466	2.91107	3.06737	4.83383	4.7797	6.26428	10.7623	12.8894	1.38849	1.98355	0.00015	0.00623204
ENSDARG00000098972	768	ENSG00000182180	mrps16	10	3.5554	4.14922	2.51227	4.3357	4.81469	5.31254	7.99318	12.0849	1.16107	1.65322	0.00105	0.0261746
ENSDARG00000069624	567	ENSG00000163319	mrps18c	1	8.42319	5.74758	7.24239	10.1327	15.9479	9.41247	17.3216	22.7803	1.21157	1.68507	0.00085	0.022925
ENSDARG00000057855	468	ENSG00000102738	mrps31	5	5.58459	3.66607	4.3287	6.1759	6.53742	9.10967	9.974	12.7418	1.06869	1.63369	0.00125	0.0297727
ENSDARG00000095695	742	ENSG00000166959	ms4a17a.10	4	1.34431	5.3158	1.21006	5.74951	1.23427	0.539212	0.747755	1.39143	-1.53892	-1.66541	0.0013	0.030679
ENSDARG00000055876	451	ENSG00000052802	msmo1	2	56.1495	21.7111	57.8532	22.0229	522.17	129.796	187.854	75.9562	2.83895	3.02796	5e-05	0.00254722
ENSDARG00000060235	524	ENSG00000164078	mst1ra	6	1.37719	2.80382	1.53268	3.50384	0.284927	1.56964	0.172045	0.340042	-1.83807	-2.27051	0.0001	0.00448881
ENSDARG00000041623	366		mt2	3	829.489	1479.47	621.146	490.857	81.4851	167.61	34.5311	153.131	-2.8846	-3.87623	5e-05	0.00254722
ENSDARG00000104487	867	ENSG00000136371	MTHFS	7	15.8155	18.0041	31.8177	25.7875	14.1724	13.9354	3.88721	5.31185	-1.05393	-1.5447	0.0014	0.0324426
ENSDARG00000063213	543	ENSG00000085760	mtif2	9	3.71248	3.08822	2.89301	4.36024	4.04156	4.97628	7.28642	9.28752	0.97158	1.47715	0.00265	0.0495207
ENSDARG00000069755	568	ENSG00000014914	mtmr11	7	0.528673	0.500883	0.533208	0.514741	0.139682	0.195211	0.131404	0.133255	-1.64644	-1.93201	0.00015	0.00623204
ENSDARG00000101246	807	ENSG00000108389	MTMR4	9	0.79184	1.94128	2.25053	0.97912	2.57681	1.27436	5.06793	4.41053	1.27651	1.55643	0.00225	0.0452042
ENSDARG00000104906	876	ENSG00000116984	MTR	5	5.04017	3.52596	4.82563	6.84137	4.90282	11.57	11.8338	11.4986	1.07315	1.73534	0.00035	0.0117626
ENSDARG00000028943	230	ENSG00000132613	mtss1la	12	5.94233	7.96809	10.3608	5.24415	6.77722	17.8774	23.6993	14.7253	1.16166	1.74956	0.00045	0.0142998
ENSDARG00000079647	658		muc13b	6	0.307243	3.32888	0.618276	5.29628	0.18308	0.341112	0.336384	0.258871	-2.86274	-2.90025	5e-05	0.00254722
ENSDARG00000099336	772	ENSG00000167508	mvda	10	0.209024	0.281746	0.165421	0.970906	3.03058	3.63101	3.32055	13.373	3.98472	3.42712	5e-05	0.00254722
ENSDARG00000004130	18	ENSG00000110921	mvk	10	0.258696	0.174349	0.255916	0.491285	0.667952	0.671155	1.96937	3.50033	2.60531	2.49521	5e-05	0.00254722
ENSDARG00000023369	209	ENSG00000157601	mxd	4	0.107525	1.10713	0.443204	1.13443	0.124577	0.161716	0.168195	0.194692	-1.90962	-1.74403	0.001	0.0253215
ENSDARG00000071679	597	ENSG00000074842	mydgf	10	7.30744	6.51287	5.61162	8.90362	7.63741	4.47536	25.2399	36.4491	1.44683	1.7923	0.00055	0.0164974
ENSDARG00000038123	330	ENSG00000101335	myl9a	4	2.52199	15.083	3.7086	14.3828	1.2861	3.84429	1.91919	3.23133	-1.65031	-2.0072	0.00025	0.00924928
ENSDARG00000001879	2	ENSG00000166833	nav2b	12	2.35096	2.15877	3.35818	5.76935	4.31835	5.64132	8.31072	7.50243	1.07266	1.64205	0.00095	0.0244411
ENSDARG00000033735	275	ENSG00000158517	ncf1	4	0.316043	5.72729	0.125058	5.02382	0.334777	0.0475323	0.10986	1.81039	-2.15913	-2.08742	0.0004	0.0131672
ENSDARG00000058861	514	ENSG00000125912	ncl1	9	4.26425	4.35173	3.36624	3.88169	4.37309	6.41292	15.3242	15.3514	1.45359	2.24733	5e-05	0.00254722
ENSDARG00000058327	472	ENSG00000162139	neu3.3	6	0.182917	1.86108	0.0904744	3.23873	0.018164	0.0412645	0.0513135	0.0903271	-4.56943	-3.27679	0.00025	0.00924928
ENSDARG00000045249	403	ENSG00000196290	nif3l1	10	0.543925	1.49115	2.09233	0.988232	1.32027	1.33977	2.42622	11.6383	1.69318	1.94326	0.00015	0.00623204
ENSDARG00000055917	452	ENSG00000170113	nipa1	12	0.939171	0.973781	0.885008	1.71496	2.43105	1.23119	3.49351	3.17511	1.38383	1.61388	0.00145	0.033182
ENSDARG00000059365	518	ENSG00000172548	nipal4	9	8.67518	12.2836	9.13372	6.98455	10.9912	11.6399	29.8802	36.2434	1.32315	2.00436	5e-05	0.00254722
ENSDARG00000078592	642	ENSG00000103512	nomo	9	3.75726	2.75242	2.04381	3.37606	3.14913	4.62836	10.9429	9.89869	1.341	2.06207	5e-05	0.00254722
ENSDARG00000041294	363	ENSG00000196408	noxo1a	7	2.43086	3.0169	1.76571	3.10271	0.675252	0.402669	0.67363	0.671557	-1.89247	-2.44811	5e-05	0.00254722
ENSDARG00000074697	615	ENSG00000107281	npdc1a	7	5.38315	4.782	2.88888	6.2734	1.53737	1.62717	1.46764	2.67568	-1.26392	-1.69884	0.0017	0.0373709
ENSDARG00000052695	426	ENSG00000175745	nr2f1a	7	5.56511	6.23468	6.1394	7.27013	1.51908	4.58479	3.16	2.31651	-1.01757	-1.61051	0.00115	0.028175
ENSDARG00000040926	359	ENSG00000185551	nr2f2	6	17.4806	8.36546	15.4781	47.2331	3.11016	19.152	8.51071	2.66625	-1.25697	-1.07116	0.00245	0.0471561
ENSDARG00000099315	771	ENSG00000147383	nsdhl	9	5.85638	8.32278	9.53815	7.88565	13.249	12.5061	21.4103	24.542	1.2996	2.06425	5e-05	0.00254722
ENSDARG00000059646	520	ENSG00000168268	nt5dc2	5	6.17201	7.39544	6.19564	7.22442	17.5753	22.2076	12.0803	26.2361	1.66823	2.47815	5e-05	0.00254722
ENSDARG00000036291	308	ENSG00000070081	nucb2b	10	6.05549	5.5971	3.21905	12.1183	4.62252	5.8339	22.293	47.76	1.6345	2.19441	5e-05	0.00254722
ENSDARG00000036158	304	ENSG00000120526	nudcd1	9	1.45303	1.28238	1.39634	2.08051	1.75217	1.82631	3.98297	4.59221	1.07576	1.51359	0.00195	0.0411745
ENSDARG00000078059	639	ENSG00000170584	nudcd2	12	2.52495	1.41808	1.41921	3.57209	3.53324	4.14271	8.31817	5.21418	1.40075	1.71779	0.00155	0.0350951
ENSDARG00000063333	544	ENSG00000143552	nup210	5	0.511459	0.494337	0.223564	0.520789	0.271676	1.19409	1.71793	2.23787	1.66879	2.32194	5e-05	0.00254722
ENSDARG00000017454	163	ENSG00000093000	nup50	5	5.04523	6.19575	4.35625	6.11558	5.95109	12.6078	14.7779	19.2673	1.35502	1.76025	0.00105	0.0261746
ENSDARG00000094557	736	ENSG00000176046	nupr1	10	62.2042	56.4517	50.7652	101.03	172.425	95.2311	419.064	750.437	2.49498	3.45061	5e-05	0.00254722
ENSDARG00000027813	225	ENSG00000153989	nus1	10	3.18336	2.44462	2.33507	2.85594	2.52689	3.75035	10.3882	15.8135	1.61625	2.34359	5e-05	0.00254722
ENSDARG00000045123	400	ENSG00000178814	oplah	6	3.3633	3.87194	9.30253	17.7498	2.45529	5.5542	1.08773	2.00764	-1.42159	-2.01399	5e-05	0.00254722
ENSDARG00000104901	875	ENSG00000198856	ostc	9	28.0512	29.1908	27.6221	35.2422	28.1771	30.5504	79.8227	92.0298	1.02603	1.6147	0.00095	0.0244411
ENSDARG00000039578	345	ENSG00000257411	pa2g4a	9	14.3472	13.6641	13.5382	15.6654	11.5119	21.6116	39.7621	36.5553	1.01128	1.5843	0.0019	0.0406537
ENSDARG00000043710	377	ENSG00000197702	parvaa	12	2.05185	2.79364	1.18917	3.14879	3.62247	5.86799	7.19728	3.7664	1.32212	1.97027	0.0001	0.00448881
ENSDARG00000053820	429	ENSG00000203880	pcmtd2	4	1.71109	2.88299	1.66015	1.80528	0.326777	0.482523	0.480409	1.00746	-1.73559	-1.75345	0.00185	0.0397827
ENSDARG00000018263	175	ENSG00000185615	pdia2	8	6.58786	1.53005	0.122501	1.56778	0.836225	0.502851	0.232444	1.51654	-1.59101	-1.70016	0.00065	0.0187101
ENSDARG00000018491	177	ENSG00000155660	pdia4	10	6.73538	8.25983	4.58825	13.1912	5.95181	6.09078	111.305	261.456	3.56599	3.94519	5e-05	0.00254722
ENSDARG00000009001	79	ENSG00000143870	pdia6	10	22.0961	20.952	15.0008	61.4792	15.7766	14.7888	137.449	250.729	1.87554	1.64315	0.00045	0.0142998
ENSDARG00000059054	516	ENSG00000005882	pdk2b	2	16.4865	0.727425	5.63676	14.4699	87.9428	12.6192	9.55967	11.7127	2.13161	2.04897	5e-05	0.00254722
ENSDARG00000012563	114	ENSG00000164494	pdss2	12	0.998673	0.841325	0.576297	1.84388	1.76312	2.03394	3.15327	3.20557	1.41369	1.76919	0.0007	0.0197075
ENSDARG00000055477	440	ENSG00000152684	pelo	10	1.18317	1.6304	0.918273	2.01534	2.00899	2.07562	4.8949	7.39862	1.60996	1.87327	0.00035	0.0117626
ENSDARG00000056885	463	ENSG00000179094	per1a	1	0.819395	1.18748	0.88489	0.525965	1.87155	1.70189	1.38854	3.16288	1.3585	2.02348	0.0001	0.00448881
ENSDARG00000025391	216	ENSG00000143256	pfdn2	9	5.68934	5.89045	3.7929	5.79372	3.88126	9.09612	12.7689	13.9009	0.974969	1.5233	0.00215	0.0438122
ENSDARG00000012682	115	ENSG00000070087	pfn2l	9	26.5987	25.2673	23.3749	40.8486	20.5906	46.684	78.7535	76.9244	1.02852	1.54396	0.00195	0.0411745
ENSDARG00000015343	146	ENSG00000142657	pgd	10	0.166371	7.92893	10.0395	13.7414	6.32551	6.7023	39.1854	110.185	2.38935	2.93165	5e-05	0.00254722
ENSDARG00000018178	174	ENSG00000169299	pgm2	9	18.0916	9.15106	13.0342	16.1959	18.291	30.3909	51.3158	54.9575	1.52606	2.28717	5e-05	0.00254722
ENSDARG00000024654	213	ENSG00000013375	pgm3	9	0.675541	0.415537	0.22276	0.644848	0.606971	0.362859	3.70688	4.76565	2.31194	2.62396	5e-05	0.00254722
ENSDARG00000029695	242	ENSG00000184207	pgp	5	2.27917	1.20293	0.977928	2.40462	2.97239	5.26565	3.14995	6.34618	1.47647	2.03485	5e-05	0.00254722
ENSDARG00000057414	465	ENSG00000167085	phb	12	16.0844	13.0597	14.5705	20.8753	25.6293	28.523	62.7435	57.9296	1.54883	2.43235	5e-05	0.00254722
ENSDARG00000017728	169	ENSG00000215021	phb2b	12	11.6506	8.10111	9.43281	19.2424	22.8295	28.2534	41.7177	36.8479	1.57164	2.46134	5e-05	0.00254722
ENSDARG00000078050	638	ENSG00000119403	phf19	9	0.124526	0.651886	0.210899	0.368332	0.68015	0.235953	2.37013	2.23131	2.14864	1.45064	0.00045	0.0142998
ENSDARG00000030604	251	ENSG00000164776	phkg1a	11	0.239841	0.0718409	0.110723	0.0843478	0.269938	1.33466	0.166742	0.26846	2.04407	1.68389	0.00145	0.033182
ENSDARG00000061093	527	ENSG00000019144	phldb1a	11	0.442109	0.194746	0.660323	0.503029	0.27548	2.64014	0.470085	0.941782	1.28653	1.55362	0.0014	0.0324426
ENSDARG00000055591	446	ENSG00000179761	pipox	9	6.88539	7.18905	7.33709	12.9199	6.01167	8.49639	31.7812	31.8792	1.26992	1.90413	0.0002	0.00771051
ENSDARG00000036005	301	ENSG00000180957	pitpnb	10	1.15859	1.44832	1.31251	2.36587	0.946432	2.78238	3.80002	5.97972	1.16942	1.62789	0.0013	0.030679
ENSDARG00000057125	464	ENSG00000075651	pld1b	6	0.161497	2.72107	0.798816	3.60948	0.350827	0.534852	0.484194	0.564976	-1.69928	-2.16032	5e-05	0.00254722
ENSDARG00000070174	579	ENSG00000068137	PLEKHH3	11	1.67948	3.37464	3.13752	2.85203	3.89386	12.1742	7.62667	2.68303	1.3842	1.95042	0.00015	0.00623204
ENSDARG00000099954	781	ENSG00000225190	plekhm1	1	0.922837	1.7154	0.857223	1.05787	2.40107	1.88076	1.69231	3.14311	1.16608	1.74671	0.0006	0.0175863
ENSDARG00000077090	635	ENSG00000196576	PLXNB2 (3 of 5)	11	2.90592	0.0661642	0.0582707	0.538601	5.18664	6.13489	1.65852	3.68447	2.32891	2.47555	5e-05	0.00254722
ENSDARG00000079892	662	ENSG00000196576	PLXNB2 (4 of 5)	11	8.04981	0.731338	0.156143	0.936718	11.3641	15.2448	5.67869	7.42418	2.09664	2.41212	5e-05	0.00254722
ENSDARG00000037654	323	ENSG00000140650	pmm2	9	0.204897	0.0383587	0.168912	0.720586	0.305217	0.539283	8.54691	11.9395	4.31747	3.43368	5e-05	0.00254722
ENSDARG00000025024	214	ENSG00000168081	pnoca	4	0.0969896	6.6456	0	0.0341095	0	0	0	0	Negative infinite	Not a number	0.0023	0.0459928
ENSDARG00000089390	684	ENSG00000177666	PNPLA2	1	7.30908	8.39332	6.38725	4.17143	18.7675	8.51051	9.11628	16.0854	1.18994	1.77914	0.00055	0.0164974
ENSDARG00000030441	250	ENSG00000180817	ppa1b	12	34.7237	25.8113	27.5017	69.2971	72.7262	74.0061	122.809	115.455	1.46181	2.16888	5e-05	0.00254722
ENSDARG00000054323	431	ENSG00000186951	pparab	11	0.586433	0.526972	0.638142	0.525907	0.81532	3.96894	1.19252	0.521266	1.59704	1.61772	0.00095	0.0244411
ENSDARG00000073909	601	ENSG00000168781	ppip5k1b	9	1.30662	2.84339	2.51353	3.80641	2.37766	2.55522	8.55509	7.13668	1.1007	1.65807	0.00095	0.0244411
ENSDARG00000010655	94	ENSG00000163644	ppm1k	9	3.17028	4.85173	4.63962	1.68024	5.23774	2.27308	10.7379	12.8786	1.19049	1.66777	0.0008	0.0217593
ENSDARG00000009142	81	ENSG00000088808	ppp1r13bb	3	1.78207	5.41225	5.46164	3.89671	0.88099	1.90358	1.27578	1.81054	-1.39691	-1.91594	5e-05	0.00254722
ENSDARG00000034313	285	ENSG00000011485	ppp5c	9	5.33906	4.63773	2.82657	5.45199	2.93261	6.20229	16.6012	17.0476	1.28375	1.73079	0.0007	0.0197075
ENSDARG00000032535	266	ENSG00000243279	praf2	9	1.14026	1.18228	0.375999	0.925401	1.68402	1.41811	6.37231	7.44999	2.28851	2.65481	5e-05	0.00254722
ENSDARG00000004470	22	ENSG00000130175	prkcsh	9	25.7642	16.8691	18.1267	27.6144	23.8186	30.0121	61.4019	60.1043	1.08543	1.52645	0.0019	0.0406537
ENSDARG00000076718	631	ENSG00000180228	prkra	10	0.942722	1.01831	0.288816	0.891925	0.460892	1.66045	2.7764	6.27313	1.83898	1.79484	0.0007	0.0197075
ENSDARG00000015239	145	ENSG00000110107	prp19	9	5.23882	3.77275	2.69574	5.39347	5.53818	6.83865	10.5299	11.3704	1.11788	1.75863	0.00045	0.0142998
ENSDARG00000058467	509	ENSG00000196504	prpf40a	5	4.03692	3.54165	2.46659	4.06427	2.86916	6.16075	7.74552	8.84701	0.938211	1.48465	0.00215	0.0438122
ENSDARG00000015524	147	ENSG00000229937	prps1a	5	6.77084	5.79188	6.52624	7.45587	5.32545	14.1411	13.7594	15.8508	0.956811	1.54234	0.00175	0.0380788
ENSDARG00000079274	655		prss59.1	8	1972.9	398.203	33.8441	299.244	151.076	66.6112	78.6339	320.125	-2.08843	-1.90897	0.0025	0.0477604
ENSDARG00000073742	600		prss59.2	8	1237.67	285.846	27.0321	309.192	93.663	48.2716	54.9211	230.29	-2.07655	-2.20952	5e-05	0.00254722
ENSDARG00000104710	871	ENSG00000164985	psip1	9	0.976063	1.12959	0.848532	1.5915	1.43927	1.40126	3.67049	4.55708	1.39009	1.71788	0.0017	0.0373709
ENSDARG00000086618	670	ENSG00000100567	psma3	9	14.0726	14.582	15.1433	28.4587	23.511	19.2709	51.8025	56.2334	1.1978	1.76356	0.00065	0.0187101
ENSDARG00000003526	14	ENSG00000143106	psma5	9	11.9229	11.4229	9.45309	14.5678	14.278	13.8939	26.6497	27.2292	0.919232	1.47617	0.0025	0.0477604
ENSDARG00000037038	314	ENSG00000100519	psmc6	9	8.32583	9.82279	7.85769	13.7761	9.54676	11.8572	25.766	24.668	0.969441	1.54399	0.00255	0.0481425
ENSDARG00000005134	31	ENSG00000108671	psmd11b	9	2.15877	2.14344	1.82094	3.42817	2.10463	5.32366	8.84769	11.0385	1.58679	2.31817	5e-05	0.00254722
ENSDARG00000063100	540	ENSG00000115233	psmd14	9	9.49282	9.07068	8.62592	13.3236	12.413	12.6459	21.0082	27.0659	0.973381	1.53753	0.0024	0.0471119
ENSDARG00000102417	832	ENSG00000103035	psmd7	9	6.59799	8.05013	6.44266	11.4319	6.72174	12.4469	19.4554	24.0715	1.04011	1.64039	0.00095	0.0244411
ENSDARG00000103856	859	ENSG00000132300	ptcd3	9	3.37323	1.7202	2.07324	3.78422	5.16281	4.59139	7.69095	8.4896	1.38237	2.08975	5e-05	0.00254722
ENSDARG00000037284	317	ENSG00000110958	ptges3a	9	7.35713	5.97688	5.96209	7.38976	6.33561	9.21744	16.76	21.5036	1.08162	1.60675	0.00125	0.0297727
ENSDARG00000089626	685	ENSG00000110958	ptges3b	9	5.67905	5.16121	3.72831	6.64528	6.10114	5.29942	42.2635	36.0496	2.14676	2.95829	5e-05	0.00254722
ENSDARG00000004672	24	ENSG00000169398	ptk2ab	11	19.9398	7.65149	8.89593	6.50896	31.7643	97.1072	40.494	22.0173	2.22497	2.40379	5e-05	0.00254722
ENSDARG00000010316	92	ENSG00000172053	qars	9	1.80588	1.02283	1.24918	3.31003	2.12278	5.48877	14.4605	15.5346	2.42547	1.9711	0.0002	0.00771051
ENSDARG00000061024	526	ENSG00000100949	rabggta	9	1.37506	0.76091	0.582722	0.891205	1.30528	1.41241	4.15972	4.54266	1.71949	1.9575	0.0001	0.00448881
ENSDARG00000033614	273	ENSG00000138670	rasgef1ba	1	3.30308	6.87653	3.20542	5.82371	15.3769	2.4582	1.91376	25.6578	1.43642	1.97244	0.0002	0.00771051
ENSDARG00000015208	144		rbb4l	9	3.75615	2.9345	2.13154	3.76169	3.99451	4.00377	13.2947	14.6818	1.59244	2.30705	5e-05	0.00254722
ENSDARG00000102995	840	ENSG00000112183	rbm24a	3	0.645192	1.29126	0.877407	0.832222	0.185747	0.227251	0.275362	0.184731	-1.9064	-1.49339	0.00245	0.0471561
ENSDARG00000061985	536	ENSG00000163694	rbm47	4	0.231685	1.62651	0.379079	1.66219	0.132296	0.300539	0.338253	0.486246	-1.49305	-1.14127	0.00125	0.0297727
ENSDARG00000045930	413	ENSG00000166831	rbpms2a	4	1.37869	4.97771	1.78602	4.08667	0.488978	1.29595	0.7531	1.03744	-1.64175	-1.87725	0.00045	0.0142998
ENSDARG00000037158	315	ENSG00000180198	rcc1	9	0.748972	0.519619	0.0653753	0.511305	0.5469	0.993919	3.10123	3.72033	2.21889	2.36953	5e-05	0.00254722
ENSDARG00000037961	327	ENSG00000142552	rcn3	1	6.14624	3.34931	4.15263	5.56397	26.6717	8.83499	14.1911	22.8741	2.1343	2.29712	0.0001	0.00448881
ENSDARG00000018069	172	ENSG00000139988	rdh12	12	5.90555	4.30987	3.56466	1.90087	19.9464	6.36032	24.1816	15.7183	2.23901	2.42971	0.0002	0.00771051
ENSDARG00000008491	76		RDH13 (1 of 3)	9	10.8439	9.7067	10.1564	15.3442	12.5263	12.0373	34.033	42.5433	1.22577	1.76077	0.0008	0.0217593
ENSDARG00000028048	226	ENSG00000080511	rdh8a	6	1.80345	1.7139	1.74165	6.54719	0.0874188	0.0661967	1.10159	1.97065	-1.80223	-1.8406	0.0003	0.0105518
ENSDARG00000012747	117	ENSG00000157916	rer1	10	9.80226	9.91083	7.15482	10.0582	6.77053	11.5069	23.8373	34.0615	1.09523	1.56341	0.0021	0.0432742
ENSDARG00000041848	367		rh50	12	1.44677	1.97966	4.55387	4.05191	7.8368	5.2222	15.1696	9.45662	1.81423	2.63138	5e-05	0.00254722
ENSDARG00000074680	613	ENSG00000079841	rims1a	8	6.84001	3.85203	2.9834	0.473798	0.488774	0.452444	0.829753	0.689541	-2.46151	-1.51325	0.0009	0.0237741
ENSDARG00000012453	109	ENSG00000184719	rnls	9	1.82797	0.838575	1.13092	2.96213	3.33436	1.1692	7.97633	7.00176	1.68099	1.96859	5e-05	0.00254722
ENSDARG00000012506	111	ENSG00000176393	rnpep	5	0.548999	0.361507	0.449705	2.38579	0.906987	4.19337	4.85346	5.12758	2.14985	2.43307	5e-05	0.00254722
ENSDARG00000015853	152	ENSG00000205937	rnps1	9	1.61137	1.30318	0.573857	1.93807	0.92812	2.14477	4.70507	5.6019	1.36769	1.62382	0.00225	0.0452042
ENSDARG00000087197	675	ENSG00000047936	ros1	4	0.147731	1.97943	0.542819	1.8147	0.209583	0.38089	0.176067	0.198015	-1.99753	-2.25344	5e-05	0.00254722
ENSDARG00000013763	125	ENSG00000125844	RRBP1 (1 of 2)	10	18.507	13.6209	13.5008	26.6842	45.0381	13.7881	84.981	149.407	2.1227	1.56171	0.0005	0.0154303
ENSDARG00000004952	27	ENSG00000134321	rsad2	5	5.18383	3.73172	4.64646	2.68926	4.9204	9.36861	6.00319	14.0864	1.11839	1.6999	0.001	0.0253215
ENSDARG00000007856	63	ENSG00000185924	rtn4rl1a	7	0.283484	0.212284	0.88805	0.598177	0	0	0	0	Negative infinite	Not a number	5e-05	0.00254722
ENSDARG00000055639	447	ENSG00000183207	ruvbl2	9	1.61701	2.02822	0.719831	1.90505	1.81991	1.94556	5.25552	5.27017	1.29517	1.73161	0.0004	0.0131672
ENSDARG00000010487	93	ENSG00000142230	sae1	9	0.351989	0.323488	0.12662	0.438886	0.317774	0.685796	4.57163	4.55091	3.0776	2.7631	5e-05	0.00254722
ENSDARG00000045814	412	ENSG00000100347	samm50	9	4.59058	2.55017	2.2953	4.47476	5.72325	6.81035	15.4023	15.967	1.74978	2.63251	5e-05	0.00254722
ENSDARG00000044642	395	ENSG00000109929	sc5d	12	11.776	7.55857	15.3107	10.6493	25.2081	24.6267	32.7477	18.2026	1.31089	2.06199	5e-05	0.00254722
ENSDARG00000033662	274	ENSG00000099194	scd	10	0.457307	0.102735	0.392073	3.40952	0.999108	0.378281	219.212	338.048	7.11821	6.45958	5e-05	0.00254722
ENSDARG00000086288	668	ENSG00000104112	scg3	4	0.206696	6.20535	0.0557658	0.138774	0.0186604	0.0635866	0.0783815	0.0927916	-4.63472	-3.19408	5e-05	0.00254722
ENSDARG00000037362	320	ENSG00000175356	scube2	3	2.9495	2.55129	5.95274	3.19136	0.801754	2.25848	1.33585	1.20137	-1.31008	-1.94181	0.00015	0.00623204
ENSDARG00000027046	223	ENSG00000000457	scyl3	9	6.7743	3.49703	4.06366	4.486	6.28365	5.983	11.1077	14.1925	1.07956	1.67679	0.0009	0.0237741
ENSDARG00000024026	211	ENSG00000132581	sdf2	9	1.1403	1.57818	1.12804	1.07416	1.7997	2.34279	7.26221	8.88894	2.09164	2.78472	5e-05	0.00254722
ENSDARG00000035631	298	ENSG00000128228	sdf2l1	10	1.05556	1.15079	0.368547	3.7013	0.955759	2.03113	19.6196	39.8915	3.38733	3.66757	5e-05	0.00254722
ENSDARG00000075768	625	ENSG00000117118	sdhb	5	13.1933	13.1323	14.4972	22.571	24.0672	24.5895	26.9664	31.3928	0.922995	1.50614	0.00185	0.0397827
ENSDARG00000074698	616	ENSG00000139410	sdsl	5	4.69511	2.40989	3.13744	0.164025	1.08073	5.96242	8.30084	8.32217	1.13422	1.51756	0.00205	0.0425856
ENSDARG00000008936	78	ENSG00000140612	sec11a	10	10.7765	12.5681	10.6607	15.4497	14.9007	16.8669	34.0368	48.4805	1.29931	2.04318	0.0001	0.00448881
ENSDARG00000054807	434	ENSG00000157020	sec13	9	10.632	6.40292	8.58528	11.2173	9.44532	14.8465	25.481	33.4312	1.24298	1.95618	0.0001	0.00448881
ENSDARG00000021082	196	ENSG00000138674	sec31a	5	2.41995	1.74951	1.83786	3.14246	1.51881	4.36243	6.40832	8.92064	1.26558	1.93085	0.0002	0.00771051
ENSDARG00000005675	35	ENSG00000058262	sec61al2	10	7.23263	8.55168	5.56301	6.77275	4.55352	9.0564	8.91375	44.9955	1.25243	1.70875	0.0008	0.0217593
ENSDARG00000004581	23	ENSG00000071537	sel1l	10	4.27406	4.36143	3.61857	3.90052	3.04008	4.90935	10.6583	17.6867	1.19948	1.82796	0.0002	0.00771051
ENSDARG00000000189	1	ENSG00000143434	sema6e	6	0.158738	0.212592	0.17515	2.3153	0.0424413	0.0757539	0.0955019	0.102507	-2.93166	-2.4959	5e-05	0.00254722
ENSDARG00000099439	774		serp1	10	28.943	39.5797	28.1213	29.0263	36.2265	27.1797	108.908	168.606	1.49203	2.13911	5e-05	0.00254722
ENSDARG00000018574	180	ENSG00000143368	sf3b4	9	3.80017	1.49977	1.28698	3.53979	1.80193	4.86581	9.21114	11.733	1.49011	2.02226	0.0001	0.00448881
ENSDARG00000016855	159	ENSG00000169976	sf3b5	5	8.12135	4.05438	4.68653	10.9485	14.562	12.2144	15.9973	26.9594	1.47225	2.01846	0.00015	0.00623204
ENSDARG00000071159	589	ENSG00000213064	SFT2D2 (2 of 2)	3	8.40983	19.1031	11.3152	8.93336	4.87953	5.60198	4.66166	6.40724	-1.0084	-1.5711	0.0021	0.0432742
ENSDARG00000067566	547	ENSG00000168878	sftpbb	6	1.83364	8.49252	1.39151	12.959	2.04544	0.963329	1.02157	1.78617	-1.77164	-2.27756	5e-05	0.00254722
ENSDARG00000025522	217	ENSG00000118515	sgk1	4	11.3744	45.6918	18.3361	24.6877	6.60552	7.42223	4.55678	10.2261	-1.63831	-2.18158	5e-05	0.00254722
ENSDARG00000103978	860	ENSG00000131370	sh3bp5b	7	2.35605	4.11115	4.66145	5.28415	2.57518	0.167145	0.108168	0.219522	-1.91503	-2.09823	0.00095	0.0244411
ENSDARG00000102068	830	ENSG00000171241	shcbp1	10	1.65427	1.78873	2.06472	1.07656	2.25694	1.48233	5.96534	9.299	1.56294	2.19103	5e-05	0.00254722
ENSDARG00000103716	851	ENSG00000204252	si:busm1-48c11.3	3	1.29071	0	11.547	0	1.17031	0	1.40451	0.0554241	-2.06902	-1.87084	0.001	0.0253215
ENSDARG00000079651	659		si:ch1073-174d20.2	5	1.52898	0.955476	0.841486	1.43138	1.79641	3.02425	3.46965	3.61569	1.42528	2.15751	5e-05	0.00254722
ENSDARG00000036700	311		si:ch211-114n24.6	10	3.91205	3.67449	2.73569	7.11619	3.3491	4.86924	14.771	21.9831	1.4405	2.06341	5e-05	0.00254722
ENSDARG00000099518	775		si:ch211-119e14.1	6	0.687697	2.20473	0.864554	2.9929	0.569112	0.517143	0.866558	0.565997	-1.19067	-1.53003	0.00165	0.0366483
ENSDARG00000087869	678		si:ch211-11k18.4	5	1.95853	1.66633	1.65846	2.01149	1.9673	3.65341	4.43363	5.8557	1.19919	1.54503	0.0014	0.0324426
ENSDARG00000075517	624		si:ch211-120k19.1	5	0.835247	0.328368	0.236992	1.1022	1.7004	1.85148	2.46006	3.50898	2.07007	2.09216	0.00035	0.0117626
ENSDARG00000068374	553		si:ch211-132b12.7	1	20.5072	16.6503	19.5632	7.58456	54.9923	26.9799	51.7506	63.946	1.7487	2.56339	5e-05	0.00254722
ENSDARG00000102850	837		si:ch211-132i7.2	5	1.95859	3.0963	2.79867	2.52561	5.18674	9.08256	13.9948	19.4871	2.2657	2.89409	5e-05	0.00254722
ENSDARG00000086947	673		si:ch211-147m6.1	6	1.00996	9.60444	0.725025	19.0734	1.41919	0.780968	1.0263	4.10182	-1.83478	-1.96366	0.00015	0.00623204
ENSDARG00000093384	727		si:ch211-150d5.3	6	0.0757862	0.255382	0	1.99895	0	0	0	0	Negative infinite	Not a number	0.0001	0.00448881
ENSDARG00000077169	636		si:ch211-153b23.4	4	0.139008	7.30743	0.137514	7.7143	0.234677	0.0783997	0.0579847	0.260851	-4.27574	-4.00435	5e-05	0.00254722
ENSDARG00000058206	470		si:ch211-153b23.5	6	0.498871	35.6377	0.767665	66.0436	0.882614	0.500191	0.426741	0.934929	-4.89739	-4.66871	5e-05	0.00254722
ENSDARG00000074322	609		si:ch211-194m7.3	6	1.46012	12.442	1.14571	20.4621	1.03723	0.681525	0.630065	5.37047	-2.05504	-2.12915	0.0003	0.0105518
ENSDARG00000100346	783		si:ch211-194m7.4	6	0.121785	2.23432	0.160634	3.46918	0.0806272	0.0915809	0.127	0.200514	-3.36381	-2.20958	0.00065	0.0187101
ENSDARG00000056203	455		si:ch211-201h21.5	12	18.9594	17.9254	20.7465	26.6708	31.6958	29.8289	45.9125	45.3656	1.00681	1.62839	0.00135	0.0316265
ENSDARG00000097483	762		si:ch211-213d14.2	4	0.335742	11.9487	3.33357	10.2302	0.40019	1.71371	0.500698	1.15504	-2.64328	-2.39233	5e-05	0.00254722
ENSDARG00000094488	735		si:ch211-214j8.15	9	0.207519	2.62622	0.999068	0.758997	0.43964	0.795867	4.93407	5.75236	1.4142	1.75527	0.00025	0.00924928
ENSDARG00000093748	730		si:ch211-217k17.11	4	0.696824	19.2668	0.742359	18.1533	2.66153	0.241849	0.894362	4.81748	-1.91267	-2.16877	5e-05	0.00254722
ENSDARG00000094958	737		si:ch211-222e20.5	7	43.6299	14.5034	23.5891	40.4286	15.8213	0	0	10.387	-1.89117	-2.56245	0.0001	0.00448881
ENSDARG00000093623	729		si:ch211-222e20.7	8	23.0509	6.44894	8.1379	12.0242	4.85055	0	0.089361	5.24717	-2.0666	-2.42629	0.0001	0.00448881
ENSDARG00000071353	592		si:ch211-235e9.8	12	29.4651	34.3755	32.2495	33.7665	34.2463	45.6315	100.998	80.2488	1.10528	1.26078	0.0024	0.0471119
ENSDARG00000039393	343		si:ch211-240l19.5	8	109.248	21.6797	2.55795	28.9858	9.17085	5.20838	4.14104	28.8669	-1.75902	-2.0026	0.0003	0.0105518
ENSDARG00000074613	612		si:ch211-240l19.6	8	128.052	26.1178	2.86149	35.4478	12.374	6.52559	6.03293	26.7003	-1.83555	-2.22614	5e-05	0.00254722
ENSDARG00000076313	628		si:ch211-240l19.7	8	49.5754	11.6111	1.56519	11.4624	7.22768	1.66572	4.72988	14.0637	-1.34655	-1.57592	0.00195	0.0411745
ENSDARG00000074547	611		si:ch211-240l19.8	8	1944.83	436.407	71.6174	466.186	155.01	113.97	86.0466	419.013	-1.88572	-1.97029	0.0008	0.0217593
ENSDARG00000094415	734		si:ch211-264e16.2	4	0.0450428	1.58207	0.0888913	1.17699	0.0148723	0.151947	0.0312351	0.0309045	-3.51773	-2.44238	0.00105	0.0261746
ENSDARG00000096508	760		si:ch211-265g21.1	4	0.0494123	2.35887	0.757659	2.50235	0.14721	0.390156	0.231879	0.244008	-2.29955	-2.111	5e-05	0.00254722
ENSDARG00000102488	833		si:ch73-200d4.2	7	0	0.562811	1.32178	1.05727	0	0	0	0	Negative infinite	Not a number	0.0001	0.00448881
ENSDARG00000086746	671	ENSG00000100033	si:ch73-209e20.3	5	1.35679	2.46453	1.334	1.20412	3.31278	8.97461	7.55575	19.4818	2.65097	2.99136	5e-05	0.00254722
ENSDARG00000061672	531		si:ch73-334d15.1	12	23.6312	21.9027	28.5074	16.2268	20.5031	35.0054	65.3139	53.1903	1.0066	1.57316	0.00245	0.0471561
ENSDARG00000098662	767		si:ch73-359m17.9	4	0.179177	106.507	1.3471	101.212	1.06761	5.05273	1.45744	2.05276	-4.25651	-4.95881	5e-05	0.00254722
ENSDARG00000092949	703		si:ch73-366i20.1	3	7.90555	11.431	13.8722	0.163035	1.7432	2.20596	0.497649	0.518466	-2.58902	-3.07251	5e-05	0.00254722
ENSDARG00000093279	705	ENSG00000007306	si:dkey-11o1.3	4	0.191241	1.6469	0.126124	1.6814	0.0949585	0.107859	0.0664774	0.188878	-2.78513	-2.03024	0.00195	0.0411745
ENSDARG00000095821	748		si:dkey-122a22.2	9	0.678657	0.52775	0.438967	1.01894	0.93317	0.588859	2.80367	2.80997	1.53755	1.73889	0.00165	0.0366483
ENSDARG00000075807	626		si:dkey-161l11.26	10	0.815788	4.48975	0.892665	2.45081	0.0526287	0.618588	1.07068	129.693	3.86362	4.00961	0.0011	0.0272096
ENSDARG00000097737	763		si:dkey-188h10.3	11	0.496271	0.477806	0.631204	1.04718	3.09781	4.31837	1.18292	1.61045	2.17033	1.89817	0.00175	0.0380788
ENSDARG00000074217	604	ENSG00000119632	si:dkey-188i13.6	9	0.907417	0.979318	1.59687	4.17868	5.42854	3.35663	7.16006	9.76773	1.95151	2.06075	0.00145	0.033182
ENSDARG00000071657	596		si:dkey-19a16.4	6	0.520246	1.05441	0.727227	2.04041	0.112314	0.280658	0.283058	0.436618	-1.84191	-1.65382	0.00175	0.0380788
ENSDARG00000079403	656		si:dkey-204l11.1	1	1.42347	2.36877	1.47771	1.0383	4.54624	2.23008	1.08126	5.75367	1.27763	1.84003	0.0003	0.0105518
ENSDARG00000092999	704		si:dkey-206m15.8	11	0.0558095	0.188065	0.165629	0.412171	0.387961	10.1354	0.232799	2.09455	4.05502	2.73591	0.0014	0.0324426
ENSDARG00000076972	633		si:dkey-208k22.3	8	1.78085	1.58361	0.183511	0.352289	0.221064	0.104624	0.096725	0.31146	-2.28392	-2.02614	0.00105	0.0261746
ENSDARG00000034941	287	ENSG00000166105	si:dkey-224e22.2	6	5.65364	4.07982	1.17745	26.796	0.640256	2.12859	1.2127	4.95858	-1.94507	-2.00263	0.00015	0.00623204
ENSDARG00000078847	646		si:dkey-238o13.4	5	0	0	0	0	0	1.79119	0.764291	3.73985	Positivie Infinite	Not a number	5e-05	0.00254722
ENSDARG00000094345	733		si:dkey-261l7.2	10	2.44221	3.93774	2.50051	0.875005	2.42681	0.89369	11.4296	29.5612	2.14395	2.65855	5e-05	0.00254722
ENSDARG00000088023	679		si:dkey-26c10.5	4	0.194292	4.45102	0.307751	3.36097	0.501546	0.175285	0.324106	0.805747	-1.95739	-1.79266	0.0003	0.0105518
ENSDARG00000068152	550		si:dkey-77f17.1	10	3.04481	4.12945	4.06072	3.09343	6.51779	2.08614	7.62051	17.1297	1.31056	1.91505	0.0001	0.00448881
ENSDARG00000095673	739	ENSG00000137965	si:dkey-79f11.8	4	0.319651	9.64947	0.276688	2.61366	0.238078	0.540844	0.500012	0.3157	-2.84285	-2.56146	5e-05	0.00254722
ENSDARG00000101135	806		si:dkey-85k7.7	10	2.7084	3.65476	0.251745	0.249311	0.397129	1.49677	8.07514	16.8933	1.90552	2.26827	5e-05	0.00254722
ENSDARG00000074852	619		si:dkeyp-67e6.5	9	1.80076	1.48415	0.658706	2.86365	1.11177	2.71233	7.35992	10.0394	1.70642	2.14374	5e-05	0.00254722
ENSDARG00000069103	562		si:dkeyp-82a1.4	6	2.18633	4.51553	2.37214	6.39918	0.420231	0.875089	0.809023	1.81103	-1.88023	-1.90179	0.001	0.0253215
ENSDARG00000096134	751		si:dkeyp-85d8.4	2	0	0	0	0	2.19205	0	0.32884	0.311437	Positivie Infinite	Not a number	0.00095	0.0244411
ENSDARG00000029720	243	ENSG00000137959	si:dkeyp-9d4.2	4	2.04195	12.4834	1.39082	10.9837	1.3962	1.85019	2.65303	3.60363	-1.33246	-1.76994	0.00015	0.00623204
ENSDARG00000031745	256	ENSG00000196735	si:zfos-2070c2.4	4	9.06039	65.3775	13.1109	57.5094	5.7946	8.73167	4.67836	13.7556	-1.97298	-2.81531	5e-05	0.00254722
ENSDARG00000011418	104	ENSG00000147955	sigmar1	12	11.0355	9.17664	8.29342	11.1465	27.61	15.2945	34.0783	25.9803	1.55942	2.44968	5e-05	0.00254722
ENSDARG00000100564	784	ENSG00000120725	SIL1	10	2.61157	1.1082	1.9137	1.91852	2.72796	2.20391	7.0809	13.5461	1.78414	2.4651	5e-05	0.00254722
ENSDARG00000042807	371	ENSG00000168679	slc16a4	10	2.76446	2.05024	2.36053	1.83666	2.11898	1.44028	6.73578	21.506	1.7914	2.24907	0.0001	0.00448881
ENSDARG00000021573	199		slc16a7	9	11.1067	17.5062	13.4905	6.78044	17.8345	15.0541	35.8915	38.7027	1.22111	1.87294	5e-05	0.00254722
ENSDARG00000013926	135	ENSG00000165449	slc16a9a	1	0.260354	0.543314	0.133975	0.797397	1.54611	0.176525	0.722739	3.23952	1.91784	1.75804	5e-05	0.00254722
ENSDARG00000089791	689	ENSG00000164933	slc25a32a	9	9.67764	3.8784	8.01643	11.8951	2.50753	5.26755	56.1536	62.9946	1.93934	2.49942	5e-05	0.00254722
ENSDARG00000007449	61	ENSG00000013306	slc25a39	12	6.9238	5.05884	10.8556	10.9663	4.49424	37.8791	51.1612	36.8668	1.9909	2.91149	5e-05	0.00254722
ENSDARG00000102048	829	ENSG00000077713	slc25a43	2	1.16466	2.7527	2.28028	0.460789	11.7828	0.629493	1.89772	6.87763	1.95369	2.2976	5e-05	0.00254722
ENSDARG00000021250	197	ENSG00000145832	slc25a48	10	48.1844	190.647	181.747	23.842	230.32	25.625	202.876	630.969	1.35825	1.52854	0.002	0.0419542
ENSDARG00000007371	60	ENSG00000091138	slc26a3.1	6	0.159857	3.99323	0.350728	4.69881	0.119062	0.0753581	0.843027	0.513987	-2.38302	-2.35305	5e-05	0.00254722
ENSDARG00000046053	415	ENSG00000113396	slc27a6	5	6.13055	4.8922	2.4912	2.17778	7.23601	7.89309	10.3323	14.9025	1.4356	2.19358	5e-05	0.00254722
ENSDARG00000059690	521	ENSG00000164638	slc29a4	10	0.404603	0.309868	0.117105	0.407473	0.864243	0.604344	0.843888	3.43294	2.28387	2.3135	5e-05	0.00254722
ENSDARG00000005463	33	ENSG00000170385	slc30a1a	7	7.87583	8.19249	5.81817	9.09268	3.22393	5.20551	1.29042	3.10564	-1.11046	-1.70589	0.00075	0.020662
ENSDARG00000038213	331	ENSG00000121073	slc35b1	10	2.42527	2.61069	2.1046	2.53745	1.92678	3.41959	8.97845	24.1126	1.98371	2.57777	5e-05	0.00254722
ENSDARG00000104451	865	ENSG00000112473	slc39a7	10	4.34269	4.52543	3.90536	7.0613	4.15837	4.27109	13.0069	20.0514	1.14083	1.53623	0.0015	0.0341436
ENSDARG00000056757	462	ENSG00000138821	SLC39A8	6	0.108594	1.20438	0.596763	2.12161	0.266378	0.139996	0.145701	0.232035	-2.05814	-1.80515	0.00115	0.028175
ENSDARG00000070214	580	ENSG00000133065	slc41a1	5	3.42864	2.46914	2.16089	5.29478	4.07763	8.49907	7.02122	11.1555	1.31105	2.07663	5e-05	0.00254722
ENSDARG00000103399	846	ENSG00000129353	SLC44A2 (2 of 2)	7	2.03778	2.18722	2.28466	3.17715	0.314792	1.09822	0.495847	0.961573	-1.67843	-2.07081	0.0001	0.00448881
ENSDARG00000045306	404	ENSG00000163959	slc51a	5	63.8964	77.5706	89.4213	86.487	99.0838	143.73	153.439	229.462	1.07643	1.57326	0.00225	0.0452042
ENSDARG00000013871	132	ENSG00000100170	slc5a1	6	0.315077	3.83715	0.360905	4.47893	0.609324	0.299287	0.348071	0.32756	-2.1545	-2.33892	5e-05	0.00254722
ENSDARG00000029866	246	ENSG00000268104	slc6a14	4	0.271553	5.87171	0.716358	4.13039	0.224727	0.510515	0.212388	0.178798	-3.06852	-3.04528	5e-05	0.00254722
ENSDARG00000056719	460	ENSG00000174358	slc6a19b	6	0.174141	5.90728	0.396219	7.38582	0.103761	0.314287	0.0363199	0.0343977	-4.56521	-3.69173	5e-05	0.00254722
ENSDARG00000052348	423	ENSG00000153147	smarca5	5	1.47196	1.05452	0.194916	2.05434	0.517947	2.96771	3.04583	4.09801	1.22319	1.67471	0.0011	0.0272096
ENSDARG00000014041	136	ENSG00000163104	smarcad1a	5	0.146485	0.119854	0.0467557	0.304923	0.290048	1.26776	0.799181	2.2438	2.97064	1.33055	5e-05	0.00254722
ENSDARG00000058719	512	ENSG00000163029	SMC6	9	0.967072	0.803711	0.97656	0.818809	0.496339	0.875239	9.26698	8.20592	2.41096	3.14014	5e-05	0.00254722
ENSDARG00000070358	581	ENSG00000163866	smim12	12	5.86482	3.90557	3.23242	5.08272	8.77791	7.22974	12.101	13.0327	1.32142	1.96803	0.0001	0.00448881
ENSDARG00000080685	664	ENSG00000281295	SNORA50	2	79.6353	185.828	175.782	25.8281	979.839	89.829	108.61	90.7578	1.85404	1.62424	0.0024	0.0471119
ENSDARG00000017665	168		snrkb	1	0.995522	1.03087	0.923269	1.06673	3.29027	1.2984	1.16793	5.39233	1.62786	2.2036	0.0001	0.00448881
ENSDARG00000039424	344	ENSG00000125870	snrpb2	9	1.64268	1.30246	0.908102	3.00745	1.72726	2.68484	6.81267	6.91897	1.51294	1.83551	0.00035	0.0117626
ENSDARG00000011648	105	ENSG00000167088	snrpd1	9	4.76989	5.8763	2.58763	8.68503	8.93889	9.45905	21.4943	28.0376	1.75443	2.44801	5e-05	0.00254722
ENSDARG00000040440	354	ENSG00000125743	snrpd2	9	7.20828	7.75939	4.67959	11.566	9.76818	11.3493	19.184	26.1037	1.20998	1.78742	0.0002	0.00771051
ENSDARG00000033175	268	ENSG00000182004	snrpe	9	5.80091	5.62157	3.93822	9.60035	8.24575	8.85278	28.7048	27.4103	1.66422	2.2156	5e-05	0.00254722
ENSDARG00000099667	777	ENSG00000143977	snrpg	9	3.90274	3.0805	1.87822	4.89657	5.5517	10.2323	17.5996	21.356	2.07723	2.56975	5e-05	0.00254722
ENSDARG00000038095	329	ENSG00000185338	socs1a	2	0.68437	7.97551	3.63895	3.51995	33.8966	2.75011	1.82881	2.06998	1.8693	1.94524	0.0009	0.0237741
ENSDARG00000026611	220	ENSG00000184557	socs3b	2	3.25576	4.93733	3.64965	4.35186	9.7646	8.7242	6.14796	6.7073	1.16194	1.76858	0.00065	0.0187101
ENSDARG00000013892	134	ENSG00000137642	sorl1	6	0.393058	0.87755	0.53764	1.3311	0.293954	0.279153	0.227716	0.330685	-1.25356	-1.72245	0.0005	0.0154303
ENSDARG00000015536	149	ENSG00000110693	sox6	5	0.66079	1.06144	2.20726	0.80275	2.19795	2.42796	2.26026	3.27709	1.20752	1.29603	0.00245	0.0471561
ENSDARG00000043923	380	ENSG00000125398	sox9b	7	4.80453	4.81416	5.75315	8.10992	1.25552	3.2231	2.5973	2.62221	-1.16765	-1.83628	0.0003	0.0105518
ENSDARG00000004017	16	ENSG00000104450	spag1a	5	3.89695	4.17943	4.33422	8.91977	4.9413	14.4289	8.42618	14.5036	1.09551	1.71157	0.0006	0.0175863
ENSDARG00000067797	548	ENSG00000066336	spi1a	4	0.839021	4.14233	0.694892	4.36427	0.523178	0.648694	0.610443	1.59949	-1.41484	-1.71927	0.0009	0.0237741
ENSDARG00000091609	700	ENSG00000122711	spink4	8	126.464	53.6542	20.528	72.7023	31.1054	10.5994	22.8647	34.4154	-1.28974	-1.6989	0.0007	0.0197075
ENSDARG00000079946	663	ENSG00000104549	sqlea	2	0.623833	0.269509	0.0632951	0.320648	16.9651	10.934	6.70568	5.00797	5.20919	5.55068	5e-05	0.00254722
ENSDARG00000055760	450	ENSG00000116649	srm	10	1.40157	0.861736	0.890283	1.52542	1.09884	2.08021	4.33865	6.61525	1.63908	2.29072	5e-05	0.00254722
ENSDARG00000101066	804	ENSG00000140319	srp14	10	10.6037	10.8344	9.28907	9.83948	12.3064	11.4565	34.3059	58.8611	1.57141	2.31825	5e-05	0.00254722
ENSDARG00000061124	528	ENSG00000182934	srpr	10	17.6981	14.9735	15.0871	15.235	12.4611	23.5579	32.1794	49.3327	0.946905	1.44765	0.00255	0.0481425
ENSDARG00000096045	749	ENSG00000167720	SRR (1 of 2)	5	1.05072	0.477112	0.420192	2.28786	1.53186	2.37039	2.77426	3.55477	1.43222	1.8005	0.00035	0.0117626
ENSDARG00000037397	321	ENSG00000149136	ssrp1a	9	1.00378	0.859962	0.622724	1.61548	0.709608	2.0726	5.37608	6.41874	1.8899	1.93109	0.0004	0.0131672
ENSDARG00000004906	26	ENSG00000168439	stip1	9	8.85608	9.0378	7.65686	8.90212	5.13986	9.29922	26.486	28.8176	1.06356	1.60093	0.0016	0.0358478
ENSDARG00000101894	811	ENSG00000072786	stk10	7	4.31625	4.71316	5.89771	6.52568	2.0738	3.43811	1.99976	2.19673	-0.994549	-1.56739	0.00195	0.0411745
ENSDARG00000100955	802		stk24a	1	1.9999	0	0.640891	0.549785	2.01402	1.36623	0.014687	4.56239	1.35398	1.57951	0.0016	0.0358478
ENSDARG00000103135	842	ENSG00000165283	stoml2	10	3.59749	3.21435	3.55882	4.57187	4.79049	4.61128	8.2705	11.1839	1.058	1.5306	0.0026	0.0488709
ENSDARG00000001890	3	ENSG00000163527	STT3B	9	6.40046	7.6323	6.03158	11.1799	5.03068	10.8124	43.1159	46.0669	1.80849	2.54348	5e-05	0.00254722
ENSDARG00000093619	728		sult3st2	1	4.04851	5.86502	2.95696	0.199596	8.75486	0.640188	9.86427	10.4259	1.31984	1.75371	0.00035	0.0117626
ENSDARG00000042920	373		sult3st3	1	11.279	15.0546	7.42295	0.647273	26.9946	1.49051	25.2959	22.2792	1.32101	1.83427	0.0002	0.00771051
ENSDARG00000035131	289		surf4l	9	4.27146	4.35412	3.22601	6.89321	2.62593	7.1282	18.4406	21.4019	1.46406	1.88203	5e-05	0.00254722
ENSDARG00000091833	701		sv2	3	6.50242	9.35897	20.7571	11.6882	4.90632	5.35726	3.6286	6.4838	-1.11112	-1.69832	0.0012	0.0290124
ENSDARG00000090469	695	ENSG00000179751	SYCN (1 of 3)	8	191.867	27.1321	3.54776	48.7432	18.9596	7.13879	7.36982	45.9415	-1.72628	-1.98348	0.0002	0.00771051
ENSDARG00000103687	850	ENSG00000179751	SYCN (3 of 3)	8	146.777	27.4781	2.14903	30.7919	12.944	5.11391	9.65266	27.7986	-1.84673	-2.15916	0.0002	0.00771051
ENSDARG00000013250	123		tars	9	3.88918	2.46131	2.26351	4.02542	3.22339	7.30184	23.0283	23.8228	2.22653	3.18184	5e-05	0.00254722
ENSDARG00000006341	48	ENSG00000169962	tas1r3	4	0.0345617	7.78375	0.0341902	4.24808	0	0	2.59502	0.494951	-1.8085	-1.79403	0.0009	0.0237741
ENSDARG00000043357	376	ENSG00000106638	tbl2	5	5.59665	5.61085	6.31263	8.02935	5.24624	11.0034	14.8909	21.0509	1.09899	1.73919	0.00065	0.0187101
ENSDARG00000006120	42	ENSG00000121068	tbx2b	3	4.87013	8.42574	7.9426	3.78531	1.37982	3.84384	3.23341	1.5333	-1.23471	-1.82132	0.0005	0.0154303
ENSDARG00000038672	335	ENSG00000081059	tcf7	6	0.461805	1.27732	0.423164	1.77492	0.071847	0.276074	0.490544	0.071579	-1.9383	-1.18889	0.00215	0.0438122
ENSDARG00000068088	549		tcnl	6	0	33.5842	0.178178	70.9757	0.715467	1.52375	0.281743	0.355776	-4.87271	-4.39183	5e-05	0.00254722
ENSDARG00000023176	207	ENSG00000151790	tdo2b	2	62.222	187.177	136.863	38.7954	409.149	66.3905	245.054	264.464	1.44742	1.6519	0.00035	0.0117626
ENSDARG00000044584	392	ENSG00000258881	tex261	10	4.47153	5.30395	5.13122	3.96284	4.9379	6.57716	12.4597	17.4531	1.19041	1.76998	0.00045	0.0142998
ENSDARG00000020072	194	ENSG00000113296	thbs4b	3	0.0509194	7.37823	4.36977	3.41136	0.0505667	4.22158	0.0663753	0.100582	-1.73605	-1.75801	0.00115	0.028175
ENSDARG00000037966	328	ENSG00000131652	thoc6	9	0.159683	0.136251	0.277614	0.810522	0.481839	0.658155	3.07805	3.99335	2.68213	2.01444	0.00065	0.0187101
ENSDARG00000013776	126	ENSG00000172009	thop1	9	1.64454	1.20419	0.725624	2.0431	1.56714	3.75678	9.85336	10.542	2.25784	3.00946	5e-05	0.00254722
ENSDARG00000101989	812	ENSG00000054118	THRAP3 (2 of 2)	11	1.43159	1.22968	0.860828	2.0587	5.10104	15.2075	4.15803	5.40368	2.55915	3.66191	5e-05	0.00254722
ENSDARG00000098228	764	ENSG00000054118	thrap3b	7	36.0786	41.292	37.518	39.237	6.32273	22.2665	21.6742	13.1485	-1.19902	-1.2892	0.00045	0.0142998
ENSDARG00000069116	564	ENSG00000134809	timm10	12	9.93077	4.78063	5.99648	8.7085	14.793	16.3663	23.3349	21.5904	1.49658	2.26436	5e-05	0.00254722
ENSDARG00000058297	471	ENSG00000099800	timm13	9	7.92673	6.37321	6.19067	12.4125	10.1091	13.7884	27.5831	31.315	1.4363	2.22282	5e-05	0.00254722
ENSDARG00000029510	240	ENSG00000134375	timm17a	1	11.5625	11.3998	6.65919	11.7211	18.9425	16.7266	14.9897	31.309	1.12734	1.60525	0.00075	0.020662
ENSDARG00000091413	698	ENSG00000177370	TIMM22	9	2.63972	1.37406	1.08275	3.12466	2.81325	3.63119	6.37839	8.07563	1.44968	1.67496	0.00235	0.0467741
ENSDARG00000104771	872	ENSG00000104980	timm44	5	3.80748	2.4865	1.86138	3.59668	3.23153	5.54329	6.18668	9.75086	1.15045	1.74035	0.00055	0.0164974
ENSDARG00000055708	449	ENSG00000150779	timm8b	9	15.3895	13.5079	21.297	18.6322	21.6299	24.3787	43.2348	44.8503	1.06424	1.68173	0.0007	0.0197075
ENSDARG00000006019	40	ENSG00000007350	tktb	9	40.4158	42.1202	39.4948	45.4743	47.7397	75.8326	202.343	187.327	1.68405	2.30763	0.0001	0.00448881
ENSDARG00000031757	261	ENSG00000167608	tmc4	4	0.748648	3.11842	1.03375	3.35689	0.232332	0.138921	0.113854	0.600757	-2.76371	-2.92064	5e-05	0.00254722
ENSDARG00000017255	161	ENSG00000099203	tmed1b	10	4.25947	3.92435	3.92962	5.35233	4.65772	5.02057	11.4791	20.0415	1.30231	1.86208	0.0002	0.00771051
ENSDARG00000026908	222	ENSG00000086598	tmed2	9	30.4653	29.3458	24.9746	39.9071	28.1577	31.8509	80.9387	101.908	1.046	1.58229	0.00215	0.0438122
ENSDARG00000028816	229	ENSG00000166557	tmed3	10	9.71939	8.97415	6.44106	8.72785	9.05857	9.04743	22.305	34.607	1.21019	1.86973	0.00015	0.00623204
ENSDARG00000008765	77	ENSG00000117500	tmed5	10	11.3499	8.33287	7.45302	9.97548	9.2325	16.4815	24.8304	34.6917	1.25684	1.95524	0.0002	0.00771051
ENSDARG00000004261	20	ENSG00000184840	tmed9	9	21.0865	17.9814	13.8918	17.3132	15.9518	24.3196	58.4705	69.6978	1.31174	2.00999	0.00015	0.00623204
ENSDARG00000074390	610		tmem176l.4	4	0.200839	5.76431	0.231795	2.6841	0.332423	0.104914	0.137818	0.859575	-2.45447	-2.11066	0.00035	0.0117626
ENSDARG00000074264	607	ENSG00000184857	tmem186	9	0.342859	0.449305	0.169587	0.90433	1.58893	0.902396	2.32403	2.76541	2.22394	1.94822	0.0015	0.0341436
ENSDARG00000061723	532	ENSG00000180694	tmem64	12	0.859584	0.796948	0.863842	0.63339	1.13817	1.50827	3.64251	1.91353	1.47336	1.96074	0.00015	0.00623204
ENSDARG00000075126	621		TMEM8B	12	0.115196	0.0892624	0.341457	0.0443476	0.12465	0.488626	1.97024	1.5496	2.77264	2.3101	0.0001	0.00448881
ENSDARG00000040553	355	ENSG00000109084	tmem97	2	24.9736	7.48635	9.79451	10.5979	57.0277	13.187	37.9983	30.207	1.61104	2.12059	5e-05	0.00254722
ENSDARG00000020890	195	ENSG00000163157	tmod4	3	1.96086	4.34475	6.21793	4.506	0.186725	0.454485	1.09245	2.2815	-2.07835	-2.5048	5e-05	0.00254722
ENSDARG00000068993	560	ENSG00000157873	TNFRSF14 (4 of 8)	1	10.366	16.6708	20.3673	1.3263	57.7167	13.7229	9.13779	46.7748	1.584	2.09591	0.0001	0.00448881
ENSDARG00000070512	583	ENSG00000137161	tnrc5	10	5.58631	4.58065	5.00126	3.88991	4.68773	3.65475	17.2728	27.5863	1.49906	2.05272	5e-05	0.00254722
ENSDARG00000036721	312	ENSG00000130204	tomm40l	9	1.82679	0.938804	1.17722	1.20147	1.98534	2.02671	6.30717	5.64847	1.69954	2.06997	0.0003	0.0105518
ENSDARG00000089986	691	ENSG00000078804	TP53INP2	10	2.38215	1.74352	2.25869	1.92529	2.42653	6.14442	3.78983	14.1547	1.67904	2.41033	5e-05	0.00254722
ENSDARG00000019137	181	ENSG00000067167	tram1	10	15.4053	22.1119	14.1811	14.2095	21.1249	20.894	110.282	162.134	2.27927	2.95476	5e-05	0.00254722
ENSDARG00000024317	212	ENSG00000126602	trap1	12	3.61832	2.37936	2.3212	3.17241	2.88497	4.84201	9.38226	7.17412	1.16425	1.78401	0.0007	0.0197075
ENSDARG00000033071	267	ENSG00000104228	trim35-10	10	2.61071	0.192928	0.237876	0.688606	0.170568	1.70492	1.82696	9.77095	1.73151	1.62072	0.00255	0.0481425
ENSDARG00000040815	357	ENSG00000182704	tsku	11	56.9696	34.706	36.3138	43.9493	93.1852	115.973	67.1916	49.3631	1.10059	1.56386	0.00235	0.0467741
ENSDARG00000007918	64	ENSG00000018699	ttc27	5	0.454953	0.883141	0.433851	1.14262	0.942727	3.9801	2.83059	3.45976	2.0464	2.30876	5e-05	0.00254722
ENSDARG00000103537	848	ENSG00000100304	ttll12	4	1.94031	5.10088	1.06182	2.13422	0.204986	0.372535	1.74358	0.713525	-1.65539	-1.89009	0.00025	0.00924928
ENSDARG00000045014	398		tuba2	11	1.90414	1.17426	2.04373	1.90391	3.01563	8.57255	8.63092	3.10864	1.83333	2.44275	5e-05	0.00254722
ENSDARG00000042708	370		tuba8l	9	29.7122	21.8118	25.395	50.8428	24.4078	50.6022	136.741	152.071	1.58233	2.24389	5e-05	0.00254722
ENSDARG00000070155	578		tuba8l3	9	0.450882	0.405165	0.267621	1.33196	0.597013	0.372966	3.07193	3.0281	1.66093	1.70803	0.00245	0.0471561
ENSDARG00000006260	47		tuba8l4	10	18.0612	18.1908	15.122	28.4894	16.6001	20.984	55.6894	83.671	1.22086	1.78018	0.00035	0.0117626
ENSDARG00000098591	766	ENSG00000188229	tubb4b	9	4.79691	6.12443	4.6864	16.1259	6.24309	11.4939	62.2654	87.1604	2.47886	3.32326	5e-05	0.00254722
ENSDARG00000104173	863	ENSG00000178952	tufm	12	14.2759	9.10122	9.1096	15.3874	14.3558	21.0065	35.5954	30.7139	1.19373	1.90083	0.0002	0.00771051
ENSDARG00000044125	383	ENSG00000204193	txn	9	158.297	134.89	153.835	253.102	209.886	149.207	671.053	551.043	1.29461	1.83156	5e-05	0.00254722
ENSDARG00000034777	286	ENSG00000100348	txn2	1	10.3769	8.69284	8.79151	11.3865	18.6695	13.6303	18.0105	21.6148	1.04126	1.64802	0.00145	0.033182
ENSDARG00000036107	303	ENSG00000265972	txnipa	11	22.9137	40.013	19.9543	25.319	52.7625	137.596	21.7334	24.9613	1.28622	1.63879	0.00195	0.0411745
ENSDARG00000070000	571	ENSG00000265972	txnipb	11	0.363703	0.238729	0.157405	0.224232	0.270882	17.8509	0.99558	0.652781	4.32828	3.47691	5e-05	0.00254722
ENSDARG00000104464	866		U1	2	0	0	0	0	17.4468	6.60569	3.05349	2.89189	Positivie Infinite	Not a number	0.00025	0.00924928
ENSDARG00000101840	809		U3	2	796.012	771.524	507.156	625.8	4124.39	657.874	1501.55	781.817	1.74297	2.14205	0.0003	0.0105518
ENSDARG00000052975	428	ENSG00000160803	ubqln4	9	14.8401	14.6832	15.4539	18.2842	11.5876	25.0372	40.4827	45.0873	1.01612	1.52865	0.00225	0.0452042
ENSDARG00000030177	248	ENSG00000118939	uchl3	9	1.72053	2.76089	1.81776	4.93557	2.437	3.26734	9.28823	11.0338	1.32568	1.65105	0.00125	0.0297727
ENSDARG00000103404	847	ENSG00000116750	uchl5	9	2.33	1.9244	1.11858	2.67516	2.58608	2.20306	6.3246	8.32492	1.36839	1.82764	0.00055	0.0164974
ENSDARG00000022218	202	ENSG00000130717	uck1	7	8.48387	4.36762	7.07613	9.4172	1.89333	5.82859	1.73669	2.23635	-1.2195	-1.63289	0.00165	0.0366483
ENSDARG00000022340	204	ENSG00000143222	ufc1	9	2.47095	4.11188	1.5844	2.22075	4.22605	3.8195	8.39839	9.85201	1.4453	1.92483	0.0002	0.00771051
ENSDARG00000019838	190	ENSG00000109814	ugdh	12	10.7847	9.88577	9.83724	11.0179	11.0524	24.5607	36.3467	32.8548	1.40913	2.12244	0.0001	0.00448881
ENSDARG00000054746	433	ENSG00000136731	uggt1	9	0.881217	0.548421	0.35341	0.961133	1.05841	1.10146	4.2595	5.05729	2.1361	3.02113	5e-05	0.00254722
ENSDARG00000061439	530		ugt5c3	12	3.89518	4.53093	5.52866	7.00092	3.85291	4.74105	24.0831	12.94	1.22368	1.77502	0.00045	0.0142998
ENSDARG00000002394	8		ugt5d1	12	13.6077	8.88181	7.18551	8.6658	11.7482	25.444	31.4813	20.8858	1.30657	2.05436	0.0001	0.00448881
ENSDARG00000104517	869	ENSG00000184076	UQCR10	12	94.2903	68.1819	96.4165	118.316	139.471	109.938	245.339	218.51	1.05754	1.67525	0.0004	0.0131672
ENSDARG00000025889	219	ENSG00000101557	usp14	9	3.15302	3.336	3.23986	5.58006	4.26244	6.26414	12.0067	12.3557	1.29771	2.02263	5e-05	0.00254722
ENSDARG00000041908	368	ENSG00000168883	usp39	9	0.861053	0.718479	0.876134	1.14205	1.4903	1.19326	3.23255	3.40164	1.48722	1.85029	0.00065	0.0187101
ENSDARG00000044575	391	ENSG00000204394	vars	10	2.02236	1.68006	1.74012	2.44484	1.66317	3.11288	6.32692	9.83076	1.45354	2.193	5e-05	0.00254722
ENSDARG00000100954	801	ENSG00000140105	WARS (1 of 2)	9	0.585231	0.862791	1.19406	2.04529	0.980737	1.32027	4.53908	5.81609	1.52412	1.72335	0.0014	0.0324426
ENSDARG00000014113	137	ENSG00000106299	wasla	3	31.1035	25.4428	56.4652	25.8384	4.42926	7.88595	23.0871	17.2625	-1.36132	-1.54826	0.00255	0.0481425
ENSDARG00000041113	361	ENSG00000065268	wdr18	12	1.41999	1.24411	1.06759	1.22849	2.36907	3.07533	5.00514	4.7683	1.71639	2.26436	5e-05	0.00254722
ENSDARG00000058003	469	ENSG00000103175	wfdc1	3	0.565579	0.97969	0.829602	0.329083	0.0193082	0.175954	0.121276	0.0957115	-2.69969	-2.25181	0.00155	0.0350951
ENSDARG00000104300	864	ENSG00000115935	wipf1a	6	0.762611	1.78911	1.21948	2.71562	0.514572	0.430109	0.411726	0.664582	-1.4724	-1.63859	0.00225	0.0452042
ENSDARG00000037357	319	ENSG00000070540	WIPI1 (1 of 2)	3	7.39178	9.39058	7.91902	5.17641	1.47453	2.03895	2.92851	5.22825	-1.3106	-1.90383	0.0005	0.0154303
ENSDARG00000029011	232	ENSG00000108039	xpnpep1	9	2.75275	3.23249	2.3311	2.86017	3.58264	2.63451	7.54604	8.95909	1.12473	1.70014	0.00035	0.0117626
ENSDARG00000099652	776	ENSG00000184575	xpot	5	2.3688	1.7209	2.97289	2.26295	2.08322	4.02791	4.67014	6.33185	0.932906	1.46534	0.0022	0.0445483
ENSDARG00000100903	787	ENSG00000223298	Y_RNA	2	1656.22	2615.04	1653.87	1055.03	8518.56	1075.1	2558.15	1975.25	1.36705	1.70739	0.001	0.0253215
ENSDARG00000035913	300	ENSG00000134684	yars	9	3.22091	2.69547	2.8194	5.29927	4.99834	5.44276	14.7949	19.7582	1.77185	2.13194	5e-05	0.00254722
ENSDARG00000011999	107	ENSG00000182362	ybey	9	1.27836	1.35615	1.47538	2.24787	3.10323	1.52208	8.88738	10.6616	2.02927	2.27672	5e-05	0.00254722
ENSDARG00000015752	150	ENSG00000115085	zap70	6	0.0519752	0.681165	0.459991	1.02381	0.0344101	0.0586274	0.0542013	0.0855977	-3.08753	-1.4208	0.0016	0.0358478
ENSDARG00000007184	55	ENSG00000109906	zbtb16a	8	8.94598	1.50705	1.2249	5.40107	1.33158	0.642676	0.239436	1.04614	-2.17064	-1.3006	0.001	0.0253215
ENSDARG00000002271	7	ENSG00000107372	zfand5b	1	5.15623	7.0758	6.59255	7.51857	17.7245	6.44717	8.34501	28.6124	1.38029	2.058	5e-05	0.00254722
ENSDARG00000073944	602		ZFHX3 (1 of 2)	11	0.589815	0.556794	0.732448	0.824193	0.429951	4.99687	0.719771	0.765339	1.40752	1.80515	0.0005	0.0154303
ENSDARG00000103720	856	ENSG00000128016	ZFP36	2	44.0301	113.24	50.2874	34.4173	193.501	123.084	80.0966	58.7392	1.17724	1.48876	0.00195	0.0411745
ENSDARG00000039730	347		zgc:112160	8	212.048	50.125	3.6232	42.7532	16.2656	6.47793	11.3666	41.7002	-1.98918	-2.07269	0.0006	0.0175863
ENSDARG00000008035	65		zgc:113516	7	25.0197	30.7083	24.9681	26.4227	10.2052	10.1599	9.46923	12.1262	-1.19923	-1.95025	5e-05	0.00254722
ENSDARG00000017489	164	ENSG00000165948	zgc:123068	5	42.6646	30.5867	24.4043	51.257	28.6528	82.866	44.2156	124.462	0.96929	1.49346	0.0026	0.0488709
ENSDARG00000093844	731	ENSG00000168925	zgc:136461	8	236.615	19.6264	2.96141	52.4676	2.85151	5.58194	4.07745	18.1619	-3.40125	-3.5759	5e-05	0.00254722
ENSDARG00000039243	338	ENSG00000119632	zgc:152791	10	12.6032	10.6685	9.27665	21.8753	17.8427	17.5318	23.0266	50.7146	1.12248	1.7269	0.00075	0.020662
ENSDARG00000068876	557		zgc:153031	5	24.3459	22.537	36.6951	25.8667	23.3754	52.909	70.4248	70.7575	1.05025	1.61777	0.00095	0.0244411
ENSDARG00000068967	559		zgc:153372	7	3.25578	2.72677	3.27729	3.94723	0.709042	0.0644295	0.655219	2.2001	-1.77345	-2.06362	0.0011	0.0272096
ENSDARG00000071555	595		zgc:153675	10	5.97632	7.14143	12.2644	6.84191	10.6702	6.59779	24.9954	35.7914	1.33632	1.93662	0.0001	0.00448881
ENSDARG00000037267	316		zgc:158263	4	0.537374	1.82912	0.434943	1.54624	0.12937	0.348996	0.305667	0.353821	-1.80491	-1.84316	0.00115	0.028175
ENSDARG00000058462	491	ENSG00000186442	zgc:158846	4	0.0474513	4.61045	1.29088	5.00633	0.188491	1.09725	0.0989673	0.210892	-2.61089	-2.48028	5e-05	0.00254722
ENSDARG00000039100	337		zgc:172244	6	0.310662	3.45781	0.167631	4.61847	0.0280464	0.414137	0.17671	0.362608	-3.00565	-2.58053	0.00015	0.00623204
ENSDARG00000104654	870		zgc:194626	7	91.4722	71.8952	73.7497	91.0739	20.944	61.9631	39.3835	29.5487	-1.01293	-1.56576	0.0018	0.0389686
ENSDARG00000033501	271		zgc:64189	5	0.729803	0.652459	0.869296	0.549982	1.58261	1.78082	1.45999	2.16235	1.43401	1.88952	0.0002	0.00771051
ENSDARG00000090369	692		zgc:86896	4	5.85585	10.3217	4.60612	8.87675	2.1749	1.43755	2.57329	4.60863	-1.31879	-1.81884	0.00025	0.00924928
ENSDARG00000009443	83	ENSG00000243480	zgc:92137	8	44.2517	19.6265	0.934328	4.0738	4.33107	0.407345	0.898027	4.03302	-2.65413	-3.05483	5e-05	0.00254722
ENSDARG00000040282	352		zgc:92590	8	214.698	97.0341	6.8513	85.596	18.0542	17.5076	12.6392	33.3457	-2.21664	-2.85372	5e-05	0.00254722
ENSDARG00000004141	19		zgc:92630	10	69.3494	36.5967	50.7154	75.8779	92.1195	31.0969	169.286	259.901	1.34674	1.87683	0.0001	0.00448881
ENSDARG00000044090	382	ENSG00000084073	zmpste24	9	4.92325	4.24274	2.55493	5.38158	3.41439	5.07997	13.4834	11.2552	1.04827	1.60914	0.0016	0.0358478
ENSDARG00000060113	522	ENSG00000186918	znf395a	12	2.72	4.39417	3.75517	1.11929	3.84014	7.0893	11.2612	9.89175	1.46987	2.03359	5e-05	0.00254722
